# Supplementary material for: Harnessing indole scaffolds to identify small-molecule IRE1α inhibitors modulating XBP1 mRNA splicing
Source: Nat Commun. 2025 Sep 26;16:8531. doi: 10.1038/s41467-025-64291-4 (PMC12475274; doi:10.1038/s41467-025-64291-4)
Supplement: Supplementary file 4 — Source Data [file 41467_2025_64291_MOESM4_ESM.xlsx]

## Sheet: Fig.2a, 2b, 2d, 2e, 2f
Fig. 2a & Extended Data Fig. 1b				Fig. 2b																					Fig.2d												Fig.2e												Fig.2f
																																																	DP
	Library 1	Library2		IRE1a	n1					IRE1a	n2			IRE1a	n3										IRE1 ∆Tm(°C)												p-IRE1 ∆Tm(°C)												DP_X
1	24.2986	22.8893		IC50 (μM)	0.2036					IC50 (μM)	0.3997			IC50 (μM)	0.2865										IA01(μM)	∆Tm(°C)											IA01(μM)	∆Tm(°C)											0.083333
2	28.8901	21.6164		IA01(μM)	inhibition(%)					IA01(μM)	inhibition(%)			IA01(μM)	inhibition(%)										50	1.57	1.89										50	0.91	1.02										0.1
3	27.9809	21.3891		50	91.6346	94.1417	92.7378	93.1088		50	89.7986	92.8762		10	85.8695	86.3319									25	1.17	1.02										25	0.52	0.47										0.116667
4	28.4355	25.0259		16.6667	92.838	94.6131	95.9503	96.4182		16.6667	89.4631	95.392		3.33333	85.695	86.1574									12.5	0.53	0.74										12.5	0.34	0.43										0.133333
5	17.9796	20.2981		5.55556	93.3394	94.949	90.4663	90.5315		5.55556	88.4065	95.1739		1.11111	70.5675	51.0779									6.25	0.59	0.23										6.25	0.16	0.18										0.15
6	45.1194	24.435		1.85185	84.3089	90.2307	78.0863	84.6449		1.85185	76.0457	84.3729		0.37037	55.3789	52.1772																																	0.166667
7	42.21	22.9348		0.617284	63.9714	75.1129	70.0938	66.8847		0.617284	59.4333	64.0707		0.123457	26.8076	33.2634										IRE1 melting curve												p-IRE1 melting curve											0.183333
8	33.027	18.4342		0.205761	45.5444	46.8982	46.0458	57.1823		0.205761	32.5817	47.8021		0.041152	9.71715	-1.10069										IA01(μM)												IA01(μM)											0.2
9	-12.297	12.5243		0.068587	29.3486	33.5103	35.4659	22.429		0.068587	7.60022	16.3215		0.013717	11.2875	6.14029									Temp(°C)	50		25		12.5		6.25		DMSO			Temp(°C)	50		25		12.5		6.25		DMSO			0.216667
10	-18.025	14.6155		0.022862	6.28338	10.2947	26.7412	23.482		0.022862	9.7145	-17.7251		0.004572	-16.9785	2.56342									26	0.036813	0.008611	0.030573	0.005526	0	0	0.002455	0.012352	0	0		26	0.052551	0.06507	0.038089	0.025369	0.031215	0.038118	0.021002	0.024819	0.012862	0.017833		0.233333
11	-12.7062	12.8426		0.007621	-4.84808	13.2029	24.184	17.9664		0.007621	-20.4086	-20.6602		0.001524	-36.0842	-4.67755									27	0.031132	0.007002	0.025579	0.004421	0.001915	0.000258	0.001964	0.009882	0.005219	0.005509		27	0.045246	0.055772	0.032317	0.021008	0.025997	0.032036	0.017476	0.020653	0.010588	0.014949		0.25
12	0.113651	17.5704		0.00254	-4.54723	11.0468	5.83211	7.13579		0.00254	-36.174*	-23.1759		0.000508	-13.8378	-32.3328									28	0.025451	0.005394	0.020586	0.003316	0.003829	0.000515	0.001473	0.007411	0.010438	0.011018		28	0.037941	0.046475	0.026544	0.016648	0.020779	0.025954	0.01395	0.016486	0.008315	0.012065		0.266667
13	-35.3909	12.1152		0.000847	6.43381	6.33353	8.3392	14.0052		0.000847	-29.1299*	-31.478*		0.000169	-29.1922	-27.2729									29	0.01977	0.003785	0.015593	0.00221	0.005744	0.000773	0.000982	0.004941	0.015657	0.016528		29	0.030636	0.037177	0.020771	0.012287	0.015561	0.019872	0.010424	0.01232	0.006041	0.00918		0.283333
14	-15.9339	8.29652												5.6e-05	8.40854	15.9287									30	0.014089	0.002176	0.010599	0.001105	0.007658	0.00103	0.000491	0.00247	0.020876	0.022037		30	0.02333	0.02788	0.014998	0.007926	0.010343	0.01379	0.006898	0.008154	0.003767	0.006296		0.3
15	-16.8431	15.161																							31	0.008408	0.000568	0.005606	0	0.009573	0.001288	0	0	0.026095	0.027546		31	0.016025	0.018583	0.009226	0.003565	0.005125	0.007708	0.003372	0.003987	0.001494	0.003412		0.316667
16	-17.7977	5.38706																							32	0.003797	0	0.001793	0.000335	0.013971	0.004449	0.001604	0.001601	0.035478	0.035827		32	0.009939	0.011597	0.004773	0.000974	0.001651	0.003457	0.001008	0.001242	0	0.001121		0.333333
17	10.4578	9.46778		p-IRE1a	n1					p-IRE1a	n2			p-IRE1a	n3				p-IRE1a	n4					33	0.000797	0.000986	0	0.002651	0.021538	0.011285	0.006466	0.007999	0.050392	0.048227		33	0.005132	0.006486	0.001684	0	0	0.000853	0	0	6.84e-05	0		0.35
18	-2.08207	7.24031		IC50 (μM)	0.2642					IC50 (μM)	0.2349			IC50 (μM)	0.1362				IC50 (μM)	0.5436					34	0	0.003977	0.00105	0.007847	0.03341	0.022868	0.015991	0.020428	0.072668	0.06668		34	0.001754	0.002916	0	0.000587	0.00032	0	0.000616	0.000599	0.002433	0.000876		0.366667
19	7.15781	7.32281		IA01(μM)	inhibition(%)					IA01(μM)	inhibition(%)			IA01(μM)	inhibition(%)				IA01(μM)	inhibition(%)					35	0.002132	0.009786	0.006181	0.017315	0.051069	0.040774	0.03237	0.040677	0.104478	0.093698		35	0	0.000734	2.39e-05	0.002834	0.002848	0.001172	0.003256	0.003487	0.008022	0.004472		0.383333
20	-1.17458	15.3252		50	97.4206	98.4264	94.8388	98.644		50	99.5106	99.5477		50	96.2463	97.2242	98.2403		50	98.4912	98.0125	97.9491	98.1387		36	0.008546	0.019857	0.017578	0.033465	0.077099	0.067301	0.059224	0.071359	0.148684	0.132701		36	0.000218	0	0.002345	0.007291	0.008072	0.004807	0.008527	0.009273	0.01805	0.011929		0.4
21	24.2351	7.07531		16.6667	97.7905	98.7777	97.7236	97.496		16.6667	98.2786	98.7242		16.6667	99.7308	99.5105	99.7647		16.6667	97.2974	97.7582	96.8115	97.1902		37	0.021498	0.036605	0.038635	0.059771	0.114747	0.105802	0.101055	0.115147	0.207571	0.186907		37	0.003117	0.001188	0.007935	0.014825	0.016815	0.011841	0.017458	0.018971	0.034028	0.024782		0.416667
22	14.9127	2.78537		5.55556	95.4562	96.6994	93.587	96.937		5.55556	93.9878	95.9568		5.55556	97.5331	97.9753	99.2621		5.55556	92.9175	94.9402	93.8011	92.8134		38	0.044783	0.063778	0.074344	0.100841	0.16799	0.160016	0.162547	0.174441	0.282176	0.25841		38	0.010042	0.005815	0.018494	0.027165	0.030903	0.02424	0.031946	0.034553	0.057891	0.045319		0.433333
23	19.8214	17.2969		1.85185	85.8102	88.018	85.0136	87.8942		1.85185	79.3513	87.0938		1.85185	85.3489	93.6379	94.6398		1.85185	73.7853	81.9961	78.0801	81.4691		39	0.083648	0.106455	0.130368	0.160986	0.239983	0.232839	0.246536	0.250635	0.371571	0.347057		39	0.023209	0.016243	0.036866	0.047211	0.0531	0.04491	0.054872	0.059051	0.0923	0.076277		0.45
24	12.5202	7.24031		0.617284	65.4828	74.2027	61.5994	67.5881		0.617284	63.8385	71.0425		0.617284	83.6596	84.1234	87.6344		0.617284	47.7456	63.839	53.6781	61.6932		40	0.143106	0.169329	0.210577	0.242192	0.331713	0.32509	0.352402	0.343244	0.472811	0.449564		40	0.046412	0.036427	0.067218	0.07919	0.087577	0.078162	0.090459	0.09661	0.140061	0.121261		0.466667
25	-4.39204	13.9227		0.205761	46.2364	52.6377	42.4384	51.1725		0.205761	39.2927	46.571		0.205761	72.5718	60.5069	72.2406		0.205761	15.6851	31.8732	24.3314	25.562		41	0.226588	0.255497	0.315503	0.34382	0.441091	0.434947	0.475244	0.449466	0.58064	0.560111		41	0.084811	0.071804	0.114627	0.127976	0.139221	0.129086	0.143787	0.151972	0.203717	0.183504		0.483333
26	-9.09448	5.75533		0.068587	17.9715	22.9217	10.8305	30.2476		0.068587	5.51908	13.6979		0.068587	50.9427	48.2349	49.328		0.068587	4.54598	6.84954	0.980197	4.6722		42	0.3344	0.364917	0.441504	0.461793	0.562678	0.556841	0.606106	0.564234	0.688545	0.67101		42	0.14428	0.128653	0.183908	0.197962	0.212586	0.202237	0.219565	0.229055	0.284394	0.265283		0.5
27	7.57031	17.1237		0.022862	-3.87808	9.00973	1.45628	16.6485		0.022862	1.61998	3.01252		0.022862	35.3585	27.0281	30.9532		0.022862	-15.8705	-7.06649	-9.52783	6.81799		43	0.461665	0.492382	0.578716	0.58754	0.68619	0.680969	0.732093	0.679772	0.788905	0.773903		43	0.229004	0.211829	0.277591	0.291123	0.309597	0.299387	0.319622	0.328894	0.381317	0.366157		0.516667
28	-0.01959	10.9528		0.007621	-4.88805	0.432083	-3.7785	4.42929		0.007621	1.34148	5.98326		0.007621	46.4297	17.555	24.1796		0.007621	-23.7279	0.822419	1.42197	-9.30694		44	0.597807	0.627024	0.712556	0.709839	0.799546	0.795718	0.840839	0.787692	0.874606	0.861311		44	0.339647	0.322543	0.394177	0.405569	0.428125	0.418334	0.441505	0.448378	0.490985	0.482724		0.533333
29	6.74532	4.18785		0.00254	-15.6421	-3.40865	-13.7929	-4.78847		0.00254	-11.0057	-2.27912		0.00254	39.267	16.9754	29.1728		0.00254	-3.69004	-4.22648	-15.271	-5.61493		45	0.729126	0.755182	0.829056	0.818363	0.892497	0.890745	0.923811	0.878767	0.940053	0.928757		45	0.471426	0.456222	0.527024	0.534771	0.560733	0.55157	0.577162	0.579728	0.607463	0.607755		0.55
30	-13.3019	16.3977		0.000847	-14.9024	-8.51541	-8.25936	-5.75577		0.000847	-17.1328	-14.4406		0.000847	35.8802	20.2876	26.1172		0.000847	0.317529	2.90509	-24.9901	-14.2612		46	0.842242	0.863456	0.91791	0.904514	0.95776	0.95788	0.976675	0.946053	0.981955	0.973608		46	0.61353	0.601706	0.664217	0.667446	0.695192	0.686786	0.713409	0.710805	0.722056	0.730661		0.566667
31	13.3452	6.00283																							47	0.926935	0.941791	0.973699	0.962927	0.992391	0.993463	1	0.986037	1	0.996253		47	0.750278	0.742593	0.790994	0.790008	0.816649	0.809371	0.834375	0.827702	0.825312	0.83954		0.583333
32	-5.71202	11.3653																							48	0.978785	0.986169	0.998357	0.993251	1	1	0.999886	1	0.997899	1		48	0.865758	0.861723	0.893789	0.890051	0.912129	0.906645	0.926477	0.918546	0.908603	0.92415		0.6
33	-2.47832	-0.04042																							49	1	1	1	1	0.988735	0.984848	0.98474	0.991716	0.981815	0.990314		49	0.948145	0.946593	0.963651	0.959307	0.973696	0.970713	0.981847	0.976337	0.966177	0.978043		0.616667
34	6.43991	7.31059																							50	0.99819	0.991877	0.988669	0.990314	0.967401	0.956671	0.962262	0.969572	0.958344	0.972447		50	0.99221	0.991867	0.997796	0.994807	1	1	1	1	0.995791	1		0.633333
35	1.06658	8.66636																							51	0.982225	0.972067	0.97254	0.971384	0.943552	0.923732	0.938185	0.940498	0.933306	0.951157		51	1	1	1	1	0.995846	0.999107	0.986997	0.994444	1	0.994416		0.65
36	5.56923	2.5343																							52	0.959945	0.949271	0.957116	0.949114	0.922465	0.892083	0.915834	0.910042	0.91084	0.929763		52	0.980056	0.980107	0.979045	0.982728	0.970758	0.977254	0.953711	0.968768	0.985026	0.969346		0.666667
37	5.20852	4.21346																							53	0.936258	0.929076	0.944001	0.927055	0.906061	0.864797	0.895752	0.881094	0.892474	0.909711		53	0.944016	0.944194	0.945137	0.952571	0.935025	0.944331	0.911338	0.93282	0.958335	0.933991		0.683333
38	2.82037	-78.7622																							54	0.913532	0.913276	0.932182	0.906453	0.89363	0.842242	0.877161	0.855148	0.878009	0.890877		54	0.90174	0.902094	0.906478	0.917269	0.896419	0.90792	0.86798	0.894189	0.926252	0.895486		0.7
39	2.42235	2.69599																							55	0.891706	0.900831	0.919189	0.886422	0.883204	0.82338	0.858474	0.830906	0.86635	0.872527		55	0.859768	0.860051	0.868157	0.88201	0.859415	0.872647	0.827912	0.857412	0.893338	0.858352		0.716667
40	4.8105	4.68611																							56	0.870389	0.889772	0.903462	0.866187	0.873388	0.807374	0.839147	0.80833	0.856142	0.854292		56	0.821492	0.821207	0.83266	0.849105	0.82601	0.84059	0.792682	0.824369	0.86195	0.824456		0.733333
41	5.34534	4.77318																							57	0.849208	0.87828	0.884398	0.845323	0.862798	0.793604	0.81907	0.787001	0.846097	0.835815		57	0.787596	0.785882	0.800213	0.818862	0.795953	0.811363	0.761601	0.794745	0.832354	0.793857		0.75
42	2.82037	6.36528																							58	0.828482	0.865396	0.86285	0.823922	0.850863	0.78161	0.798767	0.767164	0.835312	0.817235		58	0.756725	0.752962	0.769931	0.790108	0.767973	0.783951	0.733245	0.767423	0.804122	0.765442		0.766667
43	1.11633	5.86775																							59	0.808527	0.850818	0.839785	0.802173	0.837333	0.770805	0.778672	0.74911	0.823101	0.798709		59	0.727797	0.721629	0.74113	0.762207	0.741378	0.757693	0.706779	0.741565	0.776918	0.738784		0.783333
44	5.46972	9.57435																							60	0.78984	0.834843	0.816816	0.78076	0.822653	0.760963	0.759639	0.733374	0.809258	0.780646		60	0.700387	0.691724	0.713798	0.734974	0.716115	0.732422	0.68198	0.716985	0.750697	0.713538		0.8
45	-30.6261	4.15127																							61	0.772315	0.817876	0.794806	0.759866	0.806871	0.751189	0.74157	0.719225	0.794003	0.763005		61	0.674245	0.662919	0.687857	0.708382	0.691932	0.707822	0.658684	0.693444	0.72541	0.689533		0.816667
46	1.31535	10.9052																							62	0.755842	0.800458	0.774318	0.739586	0.790563	0.740691	0.7245	0.706129	0.777736	0.745906		62	0.649126	0.635188	0.663018	0.68238	0.66869	0.683837	0.636597	0.670853	0.701041	0.666469		0.833333
47	2.11139	8.23102																							63	0.740193	0.782776	0.755212	0.719992	0.774111	0.728815	0.708208	0.693299	0.760814	0.729156		63	0.624961	0.608487	0.63915	0.657145	0.646429	0.660502	0.615622	0.649091	0.677489	0.644346		0.85
48	1.50192	6.40259																							64	0.725168	0.765145	0.737411	0.701067	0.757762	0.715444	0.692402	0.680129	0.743454	0.712645		64	0.601601	0.582661	0.616064	0.632639	0.625009	0.637805	0.595466	0.628015	0.654598	0.622875		0.866667
49	9.36089	3.06488																							65	0.7104	0.747737	0.720299	0.68261	0.741492	0.700478	0.676656	0.665703	0.725807	0.696167		65	0.578875	0.557491	0.593591	0.608907	0.604147	0.615597	0.575945	0.60735	0.632331	0.601915		0.883333
50	8.48369	7.86116																																															0.9
51	9.75704	6.701																																															0.916667
52	7.33768	9.31844																																															0.933333
53	6.24826	7.43671																																															0.95
54	4.79098	8.05924																																															0.966667
55	9.61556	9.03547																																															0.983333
56	5.63988	-0.68443																																															1
57	2.18769	6.92737																																															1.01667
58	-1.15132	3.3337																																															1.03333
59	4.73438	6.38974																																															1.05
60	7.22449	12.1905																																															1.06667
61	11.1719	10.4362																																															1.08333
62	7.64894	11.6529																																															1.1
63	14.9919	17.9772																																															1.11667
64	18.7412	16.4209																																															1.13333
65	-16.5637	-13.0385																																															1.15
66	3.9545	4.94877																																															1.16667
67	5.94305	4.13528																																															1.18333
68	4.94877	4.85838																																															1.2
69	16.0304	6.03343																																															1.21667
70	9.28742	7.38926																																															1.23333
71	11.3664	10.2817																																															1.25
72	11.9448	5.76227																																															1.26667
73	9.19703	15.3615																																															1.28333
74	10.0105	12.8307																																															1.3
75	12.4329	-10.7788																																															1.31667
76	-3.1862	12.8035																																															1.33333
77	-3.45736	-12.4058																																															1.35
78	-47.7477	14.1955																																															1.36667
79	10.824	-2.55348																																															1.38333
80	-36.9011	13.4272																																															1.4
81	7.48712	-14.1352																																															1.41667
82	2.13347	-7.48712																																															1.43333
83	5.76117	18.53																																															1.45
84	5.02604	-4.65848																																															1.46667
85	5.15389	-4.17905																																															1.48333
86	0.775081	6.81592																																															1.5
87	5.42557	-5.95294																																															1.51667
88	1.57413	-7.3433																																															1.53333
89	0.471441	52.5697																																															1.55
90	3.98727	-3.09233																																															1.56667
91	4.93016	-2.21338																																															1.58333
92	2.43711	2.21338																																															1.6
93	9.98017	11.0829																																															1.61667
94	-1.54217	1.4303																																															1.63333
95	7.56703	-0.7591																																															1.65
96	15.5096	3.58775																																															1.66667
97	-1.10389	-15.3783																																															1.68333
98	-2.47423	2.24584																																															1.7
99	-2.09358	-2.47423																																															1.71667
100	-32.8883	3.04521																																															1.73333
101	2.13165	0.989693																																															1.75
102	2.74069	6.31881																																															1.76667
103	3.99684	18.0048																																															1.78333
104	6.35687	-4.26329																																															1.8
105	6.77559	-226.678																																															1.81667
106	6.433	8.52659																																															1.83333
107	6.20461	8.56465																																															1.85
108	6.96592	8.33626																																															1.86667
109	5.97622	7.15624																																															1.88333
110	4.7962	8.45045																																															1.9
111	6.62333	10.3918																																															1.91667
112	4.9104	10.6582																																															1.93333
113	-33.771	-4.17218																																															1.95
114	6.04715	2.89834																																															1.96667
115	-1.88213	-0.90886																																															1.98333
116	13.8333	6.61966																																															2
117	7.4498	7.16355																																															2.01667
118	9.05283	10.341																																															2.03333
119	9.28184	14.0623																																															2.05
120	14.4344	6.76279																																															2.06667
121	-35.0305	10.6845																																															2.08333
122	12.631	11.6864																																															2.1
123	8.82383	12.0871																																															2.11667
124	12.7742	14.4058																																															2.13333
125	14.0337	-71.6426																																															2.15
126	17.4974	17.984																																															2.16667
127	23.8236	21.3618																																															2.18333
128	27.0583	21.9916																																															2.2
129	3.90786	-9.8364																																															2.21667
130	-3.35595	-1.00589																																															2.23333
131	2.80404	0.810056																																															2.25
132	-30.5596	1.0237																																															2.26667
133	6.50716	7.57536																																															2.28333
134	9.39131	8.96403																																															2.3
135	10.3883	9.60496																																															2.31667
136	13.2725	0.275953																																															2.33333
137	11.4565	12.6315																																															2.35
138	9.92542	13.2369																																															2.36667
139	9.39131	9.96102																																															2.38333
140	7.36172	-16.1744																																															2.4
141	11.8126	11.1717																																															2.41667
142	10.4951	15.7293																																															2.43333
143	9.60496	20.9992																																															2.45
144	2.87526	12.3467																																															2.46667
145	-20.7644	-17.3165																																															2.48333
146	-19.5267	-12.1006																																															2.5
147	-15.6368	-15.6368																																															2.51667
148	-20.7644	-12.8078																																															2.53333
149	-5.2049	-3.08316																																															2.55
150	-25.4499	-6.79621																																															2.56667
151	-1.93388	-4.40925																																															2.58333
152	-13.7803	-10.244																																															2.6
153	-63.9949	-0.43098																																															2.61667
154	-2.1991	-2.46432																																															2.63333
155	-9.09477	-22.1789																																															2.65
156	-11.6585	-448.473																																															2.66667
157	1.33714	-0.60779																																															2.68333
158	-5.2049	4.34295																																															2.7
159	5.66903	8.23281																																															2.71667
160	11.0618	6.99512																																															2.73333
161	-38.6323	-34.4686																																															2.75
162	-23.7048	-813.296																																															2.76667
163	-14.4138	-17.0502																																															2.78333
164	-12.3047	-23.123																																															2.8
165	-8.59555	-11.3774																																															2.81667
166	-10.141	-11.3592																																															2.83333
167	-6.10461	-8.19555																																															2.85
168	-6.25007	-13.232																																															2.86667
169	-7.81373	-4.10459																																															2.88333
170	-10.0865	-4.72278																																															2.9
171	-7.14099	-3.63186																																															2.91667
172	-7.32281	0.150002																																															2.93333
173	-7.92282	-1.68638																																															2.95
174	-2.52276	3.67732																																															2.96667
175	103.773	5.2046																																															2.98333
176	103.81	-21.6684																																															3
177	-10.9414	-16.9352																																															3.01667
178	-12.8994	-4.14827																																															3.03333
179	-11.301	-3.36907																																															3.05
180	-9.50282	-1.23125																																															3.06667
181	-0.57192	2.10535																																															3.08333
182	3.60383	3.56387																																															3.1
183	1.88558	4.62279																																															3.11667
184	2.00546	-6.56581																																															3.13333
185	-1.29118	2.38507																																															3.15
186	-3.5289	-115.395																																															3.16667
187	4.1233	-2.39006																																															3.18333
188	2.20525	5.46193																																															3.2
189	-24.8072	5.52187																																															3.21667
190	6.36102	8.51882																																															3.23333
191	10.0373	12.4148																																															3.25
192	22.1249	11.9953																																															3.26667
193	-33.5032	-33.7119																																															3.28333
194	-10.9678	-11.0199																																															3.3
195	-8.25517	-2.82997																																															3.31667
196	-7.57702	-3.45596																																															3.33333
197	-3.56029	1.86491																																															3.35
198	-2.46481	1.55192																																															3.36667
199	-2.51698	6.82062																																															3.38333
200	-0.69119	6.14247																																															3.4
201	1.03027	4.94267																																															3.41667
202	-0.89985	1.65625																																															3.43333
203	-0.74336	8.33342																																															3.45
204	-43.1538	-13.7325																																															3.46667
205	3.63854	13.9151																																															3.48333
206	7.7596	-6.22072																																															3.5
207	-126.566	10.8374																																															3.51667
208	-8.56816	2.28224																																															3.53333
209	-11.1747	-19.9427																																															3.55
210	-18.0694	-8.59892																																															3.56667
211	-9.27538	-6.80368																																															3.58333
212	-12.0333	-4.85234																																															3.6
213	-8.18263	-3.16118																																															3.61667
214	-11.9292	-2.77091																																															3.63333
215	-53.6619	-3.68153																																															3.65
216	-14.2708	-2.14648																																															3.66667
217	0.169116	-1.13178																																															3.68333
218	-28.5286	0.273188																																															3.7
219	-7.48015	1.33992																																															3.71667
220	-4.01977	3.94171																																															3.73333
221	-2.87498	13.3602																																															3.75
222	1.86028	6.1012																																															3.76667
223	0.429296	5.99713																																															3.78333
224	-9.32742	-1.52205																																															3.8
225	-25.7199	-30.2624																																															3.81667
226	-14.9387	-15.1141																																															3.83333
227	-15.933	-13.4375																																															3.85
228	-14.6657	-10.0842																																															3.86667
229	10.5034	-9.61632																																															3.88333
230	-9.94775	-8.71951																																															3.9
231	-6.76993	-7.80321																																															3.91667
232	-9.16792	-4.35245																																															3.93333
233	2.19816	-5.54169																																															3.95
234	-6.08758	-0.8042																																															3.96667
235	-7.53027	-4.80085																																															3.98333
236	-5.9901	-1.68152																																															4
237	-4.72287	-2.85127																																															4.01667
238	-5.67816	-0.94067																																															4.03333
239	-0.18034	3.77732																																															4.05
240	-11.7999	-2.81227																																															4.06667
241	-0.51895	-14.7621																																															4.08333
242	-3.45701	-7.16151																																															4.1
243	-5.24539	-9.71634																																															4.11667
244	-7.60861	-3.71249																																															4.13333
245	-14.9537	-8.0557																																															4.15
246	-4.67055	-5.37313																																															4.16667
247	-10.4828	-9.97183																																															4.18333
248	-7.86409	-5.94797																																															4.2
249	-3.26539	-6.84216																																															4.21667
250	-9.52473	-4.03184																																															4.23333
251	-15.337	-0.64669																																															4.25
252	-4.67055	-43.2485																																															4.26667
253	-7.16151	2.67459																																															4.28333
254	-6.58667	2.93007																																															4.3
255	-4.79829	-40.055																																															4.31667
256	-10.4828	-0.13573																																															4.33333
257	-27.8001																																																4.35
258	-16.9154	-12.9807																																															4.36667
259	-15.6284	-10.9215																																															4.38333
260	-17.6141	-8.16353																																															4.4
261	-14.0104	-6.36167																																															4.41667
262	-12.7969	-7.83257																																															4.43333
263	-24.3067	3.75081																																															4.45
264	-18.4599	-3.71404																																															4.46667
265	-23.3506	-2.86827																																															4.48333
266	-9.19316	-0.36773																																															4.5
267	-14.0839	-0.73545																																															4.51667
268		6.3249																																															4.53333
269	-20.7765	-2.35345																																															4.55
270	-51.8127	0.294181																																															4.56667
271	-16.658	-2.94181																																															4.58333
272	-26.844	-24.0493																																															4.6
273	-6.3659	-9.8521																																															4.61667
274	-7.65975	-4.53295																																															4.63333
275	-3.02347	-3.05941																																															4.65
276	-2.95159	-0.00449																																															4.66667
277	-9.4927	9.33995																																															4.68333
278	-1.29834	1.6847																																															4.7
279	-4.13761	7.18354																																															4.71667
280	-8.66607	-3.74227																																															4.73333
281	-7.80351	4.02081																																															4.75
282	-10.6428	-1.47804																																															4.76667
283	-7.62381	5.63811																																															4.78333
284	-2.98753	5.24277																																															4.8
285	-2.5203	12.1433																																															4.81667
286	-4.10167	5.96157																																															4.83333
287	-5.75492	9.33995																																															4.85
288	-10.2834	-2.66406																																															4.86667
289	-4.79166	3.52653																																															4.88333
290	5.35042	1.049																																															4.9
291	8.84005	10.0419																																															4.91667
292	10.316	6.3098																																															4.93333
293	10.7694	12.414																																															4.95
294	-23.8739	7.45896																																															4.96667
295	14.7229	-17.8646																																															4.98333
296	15.9247	2.34575																																															5
297	12.8463	9.92595																																															5.01667
298	10.917	12.9412																																															5.03333
299	4.78111	10.5691																																															5.05
300	12.4773	16.7365																																															5.06667
301	11.1911	1.77645																																															5.08333
302	4.10638	10.8537																																															5.1
303	3.49491	7.51167																																															5.11667
304	-2.33521	2.56715																																															5.13333
305	-189.857	-8.75034																																															5.15
306	-12.2643	-7.80276																																															5.16667
307	-11.2377	-3.57811																																															5.18333
308	-13.6462	-3.45967																																															5.2
309	-12.3433	-3.65708																																															5.21667
310	-12.7776	-2.55157																																															5.23333
311	-11.909	-6.14449																																															5.25
312	-12.2643	-2.90691																																															5.26667
313	-4.17035	-3.93346																																															5.28333
314	-12.8565	-0.77485																																															5.3
315	-13.4093	-2.35415																																															5.31667
316	-7.25	1.23877																																															5.33333
317	-10.1322	5.10807																																															5.35
318	-6.89466	3.68669																																															5.36667
319	-8.59241	2.77859																																															5.38333
320	-6.61828	-1.8014																																															5.4
321	-39.1086	-115.429																																															5.41667
322	-24.2314	-17.8713																																															5.43333
323	-18.2061	-4.59336																																															5.45
324	-14.4124	-6.93653																																															5.46667
325	-11.4741	-3.40318																																															5.48333
326	-9.72602	-6.15547																																															5.5
327	-3.47756	-43.609																																															5.51667
328	-7.34565	-38.3648																																															5.53333
329	-3.21721	3.8123																																															5.55
330	-3.66353	5.52319																																															5.56667
331	-2.69651	0.613687																																															5.58333
332	-2.51054	4.81652																																															5.6
333	-1.98984	5.00248																																															5.61667
334	-3.55195	6.71337																																															5.63333
335	2.91967	3.70072																																															5.65
336	-19.0615	-2.95686																																															5.66667
337	-44.6548	-19.9937																																															5.68333
338	-19.0385	-8.87885																																															5.7
339	-21.0357	-10.9629																																															5.71667
340	-20.4279	-10.355																																															5.73333
341	-19.2122	-7.57633																																															5.75
342	-17.4755	-10.0077																																															5.76667
343	-17.9965	-8.09734																																															5.78333
344	-19.82	-6.01331																																															5.8
345	-10.1814	-7.14216																																															5.81667
346	-18.6912	-11.6576																																															5.83333
347	-16.5203	-4.62395																																															5.85
348	-23.0329	-2.19258																																															5.86667
349	-21.8172	-12.0917																																															5.88333
350	-16.2598	-21.2962																																															5.9
351	-18.5175	-5.4923																																															5.91667
352	-7.66317	3.62535																																															5.93333
353	-36.4228	-37.1274																																															5.95
354	-18.6958	-21.7959																																															5.96667
355	-17.0894	-10.0155																																															5.98333
356	-17.0048	-8.12723																																															6
357	-15.2011	-8.69089																																															6.01667
358	-18.1322	-7.08447																																															6.03333
359	-8.80362	-6.94355																																															6.05
360	-9.28273	7.937																																															6.06667
361	-1.58881	-4.97075																																															6.08333
362	-5.08348	0.355809																																															6.1
363	-3.98435	0.383992																																															6.11667
364	-8.54998	1.14493																																															6.13333
365	-5.78806	-3.67434																																															6.15
366	-10.3819	0.440357																																															6.16667
367	-6.52081	-0.17967																																															6.18333
368	-21.9368	-26.3615																																															6.2
369	-16.1153	-14.3577																																															6.21667
370	-11.472	0.568929																																															6.23333
371	-44.1059	9.96035																																															6.25
372	1.06736	21.7652																																															6.26667
373	3.92676	14.2101																																															6.28333
374	-115.775	19.2468																																															6.3
375	6.31396	-2.05437																																															6.31667
376	15.102	18.9845																																															6.33333
377	7.41575	17.6466																																															6.35
378	6.28773	19.1944																																															6.36667
379	20.0863	26.2773																																															6.38333
380	13.1608	16.3612																																															6.4
381	11.6655	44.2994																																															6.41667
382	12.0065	30.7369																																															6.43333
383	41.4138	32.4421																																															6.45
384	8.20274	32.3109																																															6.46667
385	-10.7885	-10.6924																																															6.48333
386	-4.301	-5.50239																																															6.5
387	0.296344	-8.09741																																															6.51667
388	0.873014	-2.01034																																															6.53333
389	2.49089	0.760884																																															6.55
390	7.76102	-1.24144																																															6.56667
391	8.12945	2.29867																																															6.58333
392	2.87534	5.75869																																															6.6
393	5.27813	1.75404																																															6.61667
394	1.25746	0.472549																																															6.63333
395	4.49322	3.77238																																															6.65
396	1.48172	2.12247																																															6.66667
397	2.31469	-0.37644																																															6.68333
398	2.25061	4.38109																																															6.7
399	5.18202	8.36973																																															6.71667
400	7.9212	8.20954																																															6.73333
401	-18.7944	-7.60317																																															6.75
402	8.04815	-63.2318																																															6.76667
403	8.33458	13.5722																																															6.78333
404	-5.68	1.17385																																															6.8
405	7.8231	9.78719																																															6.81667
406	11.5671	0.253183																																															6.83333
407	10.5237	2.42186																																															6.85
408	13.2243	6.86152																																															6.86667
409	7.9254	3.34253																																															6.88333
410	8.0277	3.77217																																															6.9
411	0.846501	4.32457																																															6.91667
412	-3.32718	10.6669																																															6.93333
413	-3.61361	-2.87708																																															6.95
414	-10.5493	14.411																																															6.96667
415	3.77217	-5.61862																																															6.98333
416	-15.4595	-14.2115																																															7
417	-4.55142	-2.46811																																															7.01667
418	-1.19324	-1.54564																																															7.03333
419	-1.75294	0.972991																																															7.05
420	0.340741	-3.4113																																															7.06667
421	-2.51993	5.92734																																															7.08333
422	1.18029	6.30047																																															7.1
423	0.786425	7.72044																																															7.11667
424	10.3324	1.2943																																															7.13333
425	-1.04814	6.01026																																															7.15
426	-0.01166	8.45634																																															7.16667
427	6.7047	12.2395																																															7.18333
428	9.0264	-139.5																																															7.2
429	7.88628	10.4256																																															7.21667
430	9.25442	14.3021																																															7.23333
431	12.3742	18.562																																															7.25
432	14.5404	18.4791																																															7.26667
433	-27.8867	-21.0293																																															7.28333
434	-8.76036	-7.8776																																															7.3
435	-3.14401	-9.91177																																															7.31667
436	-1.67275	-10.2828																																															7.33333
437	1.60239	1.93502																																															7.35
438	0.732429	-9.464																																															7.36667
439	2.86895	4.16109																																															7.38333
440	0.937125	1.26976																																															7.4
441	3.27834	8.30619																																															7.41667
442	0.937125	7.01404																																															7.43333
443	4.3402	7.18036																																															7.45
444	-11.9587	8.06311																																															7.46667
445	0.079959	8.83072																																															7.48333
446	-0.5853	10.3531																																															7.5
447	-5.98416	12.3106																																															7.51667
448	-9.32327	9.16335																																															7.53333
449	-13.9454	-12.0893																																															7.55
450	-9.17264	2.09637																																															7.56667
451	-8.44347	3.0244																																															7.58333
452	-5.79194	4.28388																																															7.6
453	-1.28434	4.54903																																															7.61667
454	2.22894	5.80851																																															7.63333
455	4.41646	5.80851																																															7.65
456	-2.54381	0.836889																																															7.66667
457	0.107718	7.33314																																															7.68333
458	-6.38853	1.63235																																															7.7
459	-13.9454	-10.4321																																															7.71667
460	13.0339	6.73655																																															7.73333
461	4.54903	7.532																																															7.75
462	2.42781	10.7801																																															7.76667
463	1.16833	12.7688																																															7.78333
464	9.52065	6.73655																																															7.8
465	-11.1663	-13.1721																																															7.81667
466	-6.50993	0.796951																																															7.83333
467	-0.4925	-2.64158																																															7.85
468	2.65949	2.51622																																															7.86667
469	6.81438	2.15804																																															7.88333
470	10.6827	5.31002																																															7.9
471	13.3333	6.16966																																															7.91667
472	2.80276	-2.99976																																															7.93333
473	8.82019	10.3246																																															7.95
474	8.31874	11.8289																																															7.96667
475	7.67401	6.67111																																															7.98333
476	8.03219	6.67111																																															8
477	9.32164	8.53365																																															8.01667
478	13.19	11.8289																																															8.03333
479	9.53655	15.8405																																															8.05
480	21.2132	16.5569																																															8.06667
481	-10.5563	-0.60413																																															8.08333
482	-5.27816	5.37355																																															8.1
483	1.08107	1.87597																																															8.11667
484	3.52937	4.29248																																															8.13333
485	2.60728	9.31626																																															8.15
486	1.30364	8.93471																																															8.16667
487	6.70898	10.143																																															8.18333
488	3.56117	3.24321																																															8.2
489	5.53252	9.98398																																															8.21667
490	-1.71699	9.79321																																															8.23333
491	6.42282	6.00947																																															8.25
492	5.11918	8.10801																																															8.26667
493	10.0794	0																																															8.28333
494	-41.6847	-16.7566																																															8.3
495	5.02379	6.89976																																															8.31667
496	16.1524	4.00631																																															8.33333
497	-11.4787	1.75022																																															8.35
498	10.7514	18.7524																																															8.36667
499	7.9783	12.5698																																															8.38333
500	16.5249	16.0248																																															8.4
501	9.52395	25.3442																																															8.41667
502	-16.5248	13.8881																																															8.43333
503	30.2539	17.3431																																															8.45
504	26.3897	10.9332																																															8.46667
505	14.9337	6.56902																																															8.48333
506	21.5709	27.5717																																															8.5
507	20.2526	29.7538																																															8.51667
508	14.4791	33.5725																																															8.53333
509	15.0701	28.3446																																															8.55
510	15.0247	20.2526																																															8.56667
511	9.52395	24.1622																																															8.58333
512	9.79671	22.1619																																															8.6
513	-6.78451	-6.61951																																															8.61667
514	24.2103	24.5898																																															8.63333
515	8.3128	16.9504																																															8.65
516	7.07531	16.1502																																															8.66667
517	13.7577	38.3919																																															8.68333
518	18.7159	22.3129																																															8.7
519	19.5079	-2.16457																																															8.71667
520	26.4131	-5.46452																																															8.73333
521	-5.05203	-2.90706																																															8.75
522	-35.4941	23.1131																																															8.76667
523	-8.51698	2.04288																																															8.78333
524	2.29038	28.558																																															8.8
525	-0.01959	22.2304																																															8.81667
526	7.57031	2.45538																																															8.83333
527	4.60035	20.9681																																															8.85
528	2.04288	19.1284																																															8.86667
529	-5.0406	-13.2374																																															8.88333
530	9.38778	3.29303																																															8.9
531	1.98701	1.07902																																															8.91667
532	-4.96597	6.67624																																															8.93333
533	1.12877	1.26559																																															8.95
534	14.0646	2.32285																																															8.96667
535	6.61404	1.0417																																															8.98333
536	9.6241	-4.70477																																															9
537	1.92482	6.63892																																															9.01667
538	5.78068	13.6292																																															9.03333
539	4.18858	8.96487																																															9.05
540	4.54929	8.05688																																															9.06667
541	4.69855	10.3455																																															9.08333
542	9.15145	10.6814																																															9.1
543	11.7386	7.09914																																															9.11667
544	-6.12273	9.40021																																															9.13333
545	-26.9862	-32.4899																																															9.15
546	7.25279	11.2992																																															9.16667
547	42.1001	4.45142																																															9.18333
548	14.1855	15.5579																																															9.2
549	11.6246	7.04056																																															9.21667
550	17.7933	15.8408																																															9.23333
551	23.4668	11.6246																																															9.25
552	15.6144	18.1187																																															9.26667
553	9.17696	15.2324																																															9.28333
554	13.8742	14.2987																																															9.3
555	16.4775	18.3875																																															9.31667
556	14.6241	18.8544																																															9.33333
557	17.3405	19.6326																																															9.35
558	13.2658	16.2511																																															9.36667
559	12.0491	17.3122																																															9.38333
560	4.66364	14.808																																															9.4
561	-21.8966	-13.5809																																															9.41667
562	0.519734	8.38354																																															9.43333
563	1.33323	6.03343																																															9.45
564	7.20849	7.29887																																															9.46667
565	9.82975	8.74509																																															9.48333
566	18.3895	11.4567																																															9.5
567	-21.1735	16.7264																																															9.51667
568	21.3995	15.0813																																															9.53333
569	15.6508	17.6484																																															9.55
570	18.4709	26.3528																																															9.56667
571	16.7083	31.3061																																															9.58333
572	19.2844	27.9978																																															9.6
573	20.4594	25.0964																																															9.61667
574	19.8358	20.5589																																															9.63333
575	19.0313	19.8448																																															9.65
576	6.3046	9.4682																																															9.66667
577	-16.1329	-14.4069																																															9.68333
578	0.055934	3.44392																																															9.7
579	-1.54217	-0.35957																																															9.71667
580	2.78869	3.33205																																															9.73333
581	4.69044	7.24741																																															9.75
582	14.6946	20.3838																																															9.76667
583	15.0781	6.03285																																															9.78333
584	14.6147	7.37526																																															9.8
585	7.7588	8.8615																																															9.81667
586	5.26576	13.0485																																															9.83333
587	5.2338	10.5075																																															9.85
588	6.22462	9.61261																																															9.86667
589	2.9485	9.50074																																															9.88333
590	0.167801	4.45072																																															9.9
591	-6.95975	2.03758																																															9.91667
592	3.1243	4.54661																																															9.93333
593	-27.6353	-29.2721																																															9.95
594	-8.79304	-2.36004																																															9.96667
595	-2.36004	-4.52975																																															9.98333
596	-19.1848	0.989693																																															10
597	3.80651	6.31881																																															10.0167
598	22.6487	5.29105																																															10.0333
599	15.797	9.74467																																															10.05
600	21.5449	8.37433																																															10.0667
601	11.8002	12.7518																																															10.0833
602	16.4441	20.8977																																															10.1
603	14.5028	16.1396																																															10.1167
604	17.2054	24.5901																																															10.1333
605	15.2641	20.7455																																															10.15
606	14.9215	19.1087																																															10.1667
607	12.3331	15.9493																																															10.1833
608	9.51628	15.4164																																															10.2
609	-2.31151	-4.28668																																															10.2167
610	-0.07872	-0.85161																																															10.2333
611	6.47653	4.78763																																															10.25
612	10.5414	10.2551																																															10.2667
613	14.5203	12.0585																																															10.2833
614	15.1787	14.2054																																															10.3
615	16.61	37.5353																																															10.3167
616	16.2951	12.9459																																															10.3333
617	13.4039	11.2284																																															10.35
618	13.6902	13.4325																																															10.3667
619	12.2589	13.8333																																															10.3833
620	7.82193	20.1882																																															10.4
621	12.0299	16.0661																																															10.4167
622	10.9994	8.30857																																															10.4333
623	10.341	9.85435																																															10.45
624	3.49947	6.56241																																															10.4667
625	-5.95525	-26.5004																																															10.4833
626	1.37977	1.13052																																															10.5
627	7.2549	-1.50439																																															10.5167
628	10.4951	3.0889																																															10.5333
629	15.1952	7.50415																																															10.55
630	16.3346	12.5603																																															10.5667
631	17.4741	13.7354																																															10.5833
632	21.9605	16.6551																																															10.6
633	20.8211	18.7915																																															10.6167
634	21.8181	18.4355																																															10.6333
635	23.1712	1.98508																																															10.65
636	22.5659	23.9189																																															10.6667
637	28.6902	23.7409																																															10.6833
638	1.77144	21.2128																																															10.7
639	18.8627	20.5719																																															10.7167
640	6.68519	4.37074																																															10.7333
641	-35.5282	-26.1571																																															10.75
642	-13.1614	-16.4325																																															10.7667
643	-9.44839	-10.9513																																															10.7833
644	-4.40925	-5.47012																																															10.8
645	-1.40345	-3.52519																																															10.8167
646	3.10526	0.276269																																															10.8333
647	3.81251	-1.31504																																															10.85
648	3.19367	-2.28751																																															10.8667
649	0.541487	-4.40925																																															10.8833
650	4.16613	-5.55853																																															10.9
651	0.453081	-0.7846																																															10.9167
652	0.453081	-0.87301																																															10.9333
653	2.84004	-5.1165																																															10.95
654	-2.28751	-5.82374																																															10.9667
655	-4.32084	0.895111																																															10.9833
656	-16.8745	-15.1948																																															11
657	-17.4684	-18.232																																															11.0167
658	-11.1047	-7.4319																																															11.0333
659	-16.0865	-5.43188																																															11.05
660	-4.97733	-1.1591																																															11.0667
661	-5.30461	2.33184																																															11.0833
662	0.22273	2.75003																																															11.1
663	4.82278	2.53185																																															11.1167
664	6.38644	2.73185																																															11.1333
665	9.75011	4.62278																																															11.15
666	6.11371	6.29553																																															11.1667
667	11.1501	-2.90458																																															11.1833
668	11.7501	-36.305																																															11.2
669	9.33192	2.04093																																															11.2167
670	7.51372	-1.48638																																															11.2333
671	3.49549	5.38643																																															11.25
672	-18.5411	-8.6501																																															11.2667
673	-28.8231	-20.5516																																															11.2833
674	-8.96337	-8.82351																																															11.3
675	-6.06632	-1.71076																																															11.3167
676	-0.95153	2.66479																																															11.3333
677	5.22218	5.24216																																															11.35
678	9.73758	11.4159																																															11.3667
679	10.257	10.0373																																															11.3833
680	9.25807	7.69965																																															11.4
681	6.80057	1.40607																																															11.4167
682	5.06234	1.20627																																															11.4333
683	3.42401	4.14328																																															11.45
684	2.00546	10.6367																																															11.4667
685	2.36509	2.42503																																															11.4833
686	-3.12931	-3.18925																																															11.5
687	-5.40699	-3.9285																																															11.5167
688	-10.4818	5.70169																																															11.5333
689	-20.7749	-24.3221																																															11.55
690	-7.73352	-6.48155																																															11.5667
691	-7.62919	1.81275																																															11.5833
692	-1.83883	-2.77781																																															11.6
693	0.299951	4.16019																																															11.6167
694	3.22121	9.89838																																															11.6333
695	-3.14296	7.96826																																															11.65
696	9.16807	13.9151																																															11.6667
697	10.2635	12.7153																																															11.6833
698	11.046	14.8019																																															11.7
699	10.6809	15.0627																																															11.7167
700	13.6543	14.3846																																															11.7333
701	15.6887	5.2035																																															11.75
702	8.38559	14.4889																																															11.7667
703	12.2458	10.6809																																															11.7833
704	3.16905	8.64641																																															11.8
705	-13.6464	-15.988																																															11.8167
706	-3.73357	-0.76753																																															11.8333
707	-1.20983	0.559385																																															11.85
708	0.897618	4.69623																																															11.8667
709	4.09782	8.49485																																															11.8833
710	7.35006	11.3828																																															11.9
711	-30.8963	9.61362																																															11.9167
712	4.93039	8.75503																																															11.9333
713	4.59216	10.0819																																															11.95
714	4.90438	8.93715																																															11.9667
715	4.22791	8.88512																																															11.9833
716	5.50279	11.0966																																															12
717	6.88174	-18.3556																																															12.0167
718	-1.05373	7.4021																																															12.0333
719	-4.54013	-8.5729																																															12.05
720	3.94171	4.93039																																															12.0667
721	-24.5306	-20.7679																																															12.0833
722	-8.3101	-8.71951																																															12.1
723	-6.94539	129.391																																															12.1167
724	-4.21597	-1.85698																																															12.1333
725	-1.58404	2.74404																																															12.15
726	0.502018	3.32891																																															12.1667
727	70.1801	3.01698																																															12.1833
728	1.96421	8.28086																																															12.2
729	4.10875	30.0967																																															12.2167
730	5.99984	8.92422																																															12.2333
731	3.8748	8.5538																																															12.25
732	7.73497	13.1938																																															12.2667
733	9.33363	10.1914																																															12.2833
734	8.86573	11.3222																																															12.3
735	8.92422	7.73497																																															12.3167
736	-1.17462	-55.2561																																															12.3333
737	-9.46086	-6.45893																																															12.35
738	-7.22538	-6.07571																																															12.3667
739	-2.17959	-1.09379																																															12.3833
740	-0.64669	-16.295																																															12.4
741	4.52684	2.41911																																															12.4167
742	6.12361	6.63458																																															12.4333
743	4.59071	2.09975																																															12.45
744	4.46297	6.37909																																															12.4667
745	2.09975	9.31715																																															12.4833
746	3.63265	38.1867																																															12.5
747	2.09975	-12.9738																																															12.5167
748	3.05781	5.10168																																															12.5333
749	2.41911	1.39717																																															12.55
750	0.694595	2.99394																																															12.5667
751	-354.938	-2.17959																																															12.5833
752	-9.5886	4.65458																																															12.6
753	-20.0779	-22.652																																															12.6167
754	-8.01644	-14.0104																																															12.6333
755	-7.64871	-8.86221																																															12.65
756	-3.97145	-7.57517																																															12.6667
757	-2.61086	-5.33203																																															12.6833
758	-1.65477	-0.73545																																															12.7
759	-0.73545	-1.06641																																															12.7167
760	1.32381	1.58122																																															12.7333
761	5.69976	4.33917																																															12.75
762	6.5823	17.3567																																															12.7667
763	2.86827	4.59658																																															12.7833
764	7.17067	9.48734																																															12.8
765	7.61194	4.59658																																															12.8167
766	-5.77331	39.4938																																															12.8333
767	3.4934	-5.58944																																															12.85
768	-65.014	-13.0543																																															12.8667
769	-8.95359	-6.68936																																															12.8833
770	3.91298	-0.18419																																															12.9
771	-5.6471	2.36756																																															12.9167
772	32.9167	6.35692																																															12.9333
773	12.287	9.91499																																															12.95
774	11.9636	14.0122																																															12.9667
775	8.83679	11.8917																																															12.9833
776	8.54927	11.2088																																															13
777	5.78187	8.98055																																															13.0167
778	7.61482	10.8854																																															13.0333
779	-6.29402	5.09901																																															13.05
780	3.15824	10.3103																																															13.0667
781	0.426789	8.2258																																															13.0833
782	2.79884	5.27871																																															13.1
783	-4.02979	-33.2132																																															13.1167
784	-1.90932	-13.7336																																															13.1333
785	-11.7498	-22.1871																																															13.15
786	-1.29148	1.20714																																															13.1667
787	10.3266	11.286																																															13.1833
788	16.2621	16.1145																																															13.2
789	19.2984	25.9192																																															13.2167
790	28.6814	16.9052																																															13.2333
791	18.7291	19.6885																																															13.25
792	24.8333	15.3449																																															13.2667
793	19.931	21.175																																															13.2833
794	22.9884	20.6373																																															13.3
795	18.0438	10.4215																																															13.3167
796	25.371	-38.4229																																															13.3333
797	22.1766	26.847																																															13.35
798	21.8497	14.8494																																															13.3667
799	21.059	24.1375																																															13.3833
800	-2.34575	102.638																																															13.4
801	-13.6067	-22.135																																															13.4167
802	-1.84088	-6.30242																																															13.4333
803	0.488598	-2.98587																																															13.45
804	5.10807	2.38376																																															13.4667
805	7.12168	4.23945																																															13.4833
806	12.6887	8.70099																																															13.5
807	-409.42	9.5696																																															13.5167
808	6.8453	-3.26225																																															13.5333
809	8.6615	8.2272																																															13.55
810	6.68737	7.43754																																															13.5667
811	-10.1717	6.72685																																															13.5833
812	-14.8307	4.67376																																															13.6
813	8.42461	3.4498																																															13.6167
814	4.51583	4.75272																																															13.6333
815	-0.85381	0.093771																																															13.65
816	0.843941	0.449115																																															13.6667
817	-31.1493	-28.9549																																															13.6833
818	-9.46566	-14.3752																																															13.7
819	-11.7716	-5.03968																																															13.7167
820	-0.87404	-3.70072																																															13.7333
821	2.80809	-4.22143																																															13.75
822	2.80809	4.51897																																															13.7667
823	10.8418	5.18845																																															13.7833
824	10.2839	13.9289																																															13.8
825	15.4166	-15.7513																																															13.8167
826	14.9703	14.0776																																															13.8333
827	22.632	21.1815																																															13.85
828	57.2217	88.0549																																															13.8667
829	28.0622	32.4882																																															13.8833
830	20.8096	24.157																																															13.9
831	15.3422	14.7843																																															13.9167
832	0.092983	7.45723																																															13.9333
833	-21.7304	-20.8621																																															13.95
834	-12.4391	-5.4923																																															13.9667
835	-8.01051	-0.54272																																															13.9833
836	-4.18978	3.01751																																															14
837	-1.58473	7.27241																																															14.0167
838	5.88305	12.1352																																															14.0333
839	4.4937	0.238796																																															14.05
840	1.36765	37.899																																															14.0667
841	1.28081	9.96429																																															14.0833
842	0.238796	7.53292																																															14.1
843	-2.19258	5.62255																																															14.1167
844	-1.32423	7.27241																																															14.1333
845	-2.62675	4.05952																																															14.15
846	-8.87885	1.97549																																															14.1667
847	-11.4839	-4.97129																																															14.1833
848	-13.7416	1.28081																																															14.2
849	-30.3917	-32.0263																																															14.2167
850	-14.5811	-13.4256																																															14.2333
851	-6.06989	-9.31091																																															14.25
852	-2.01155	-2.88522																																															14.2667
853	2.6668	3.45592																																															14.2833
854	3.45592	8.78249																																															14.3
855	-38.2829	12.0517																																															14.3167
856	9.43069	12.249																																															14.3333
857	5.00598	13.0381																																															14.35
858	8.61339	13.9963																																															14.3667
859	8.50066	11.7699																																															14.3833
860	8.64157	4.55506																																															14.4
861	3.06136	16.3919																																															14.4167
862	-27.1225	13.9681																																															14.4333
863	-2.2652	10.5862																																															14.45
864	-5.0553	-4.99894																																															14.4667
865	-35.4753	-373.672																																															14.4833
866	-52.6317	64.8399																																															14.5
867	4.16286	-1.26738																																															14.5167
868	25.3329	37.2427																																															14.5333
869	-8.5077	20.0863																																															14.55
870	15.889	37.7936																																															14.5667
871	19.5617	46.2406																																															14.5833
872	34.7243	12.8722																																															14.6
873	26.4347	31.9699																																															14.6167
874	36.0098	35.1441																																															14.6333
875	24.7295	17.2269																																															14.65
876	30.3959	-598.489																																															14.6667
877	42.7516	33.8324																																															14.6833
878	36.5344	34.803																																															14.7
879	36.0098	25.8051																																															14.7167
880	-101.478	2.74627																																															14.7333
881	-30.7157	-27.544																																															14.75
882	-5.95091	-6.92805																																															14.7667
883	-4.38109	-4.31702																																															14.7833
884	0.889033	-1.09728																																															14.8
885	3.48405	2.09043																																															14.8167
886	5.9349	-8.46584																																															14.8333
887	3.77238	7.44065																																															14.85
888	6.96009	10.6444																																															14.8667
889	6.52759	29.5463																																															14.8833
890	-13.8321	13.9442																																															14.9
891	10.2119	23.3632																																															14.9167
892	6.51157	14.9854																																															14.9333
893	5.2461	14.0563																																															14.95
894	-18.3333	9.98761																																															14.9667
895	4.10877	7.76102																																															14.9833
896	-8.44982	-4.89369																																															15
897	-28.1442	-32.1133																																															15.0167
898	-7.15306	-17.3622																																															15.0333
899	-2.40652	-10.1197																																															15.05
900	-1.69044	-4.16601																																															15.0667
901	-4.30923	8.64147																																															15.0833
902	14.4928	-9.4445																																															15.1
903	3.62896	-1.32218																																															15.1167
904	15.7818	19.6486																																															15.1333
905	1.52166	2.0536																																															15.15
906	8.43688	18.0732																																															15.1667
907	10.6465	15.8022																																															15.1833
908	7.78219	20.7534																																															15.2
909	-2.40652	-0.38105																																															15.2167
910	17.0502	-1.50631																																															15.2333
911	-11.5518	-6.74388																																															15.25
912	-20.3902	-1.1585																																															15.2667
913	-3.51495	-2.68577																																															15.2833
914	2.2064	-0.82011																																															15.3
915	4.00986	6.30047																																															15.3167
916	9.79339	-36.1639																																															15.3333
917	11.7109	12.3017																																															15.35
918	12.851	12.4571																																															15.3667
919	9.80376	15.7635																																															15.3833
920	-13.9833	14.9861																																															15.4
921	12.7992	12.5193																																															15.4167
922	12.0736	14.8618																																															15.4333
923	13.3278	17.37																																															15.45
924	12.6541	17.4737																																															15.4667
925	11.203	14.6026																																															15.4833
926	15.1934	8.33196																																															15.5
927	13.6802	15.5562																																															15.5167
928	9.24406	9.26479																																															15.5333
929	-17.6518	-21.1061																																															15.55
930	-5.45963	-0.91793																																															15.5667
931	-7.42983	1.90943																																															15.5833
932	1.39769	-6.87971																																															15.6
933	8.95866	1.52563																																															15.6167
934	6.22084	7.23153																																															15.6333
935	-0.06077	2.31882																																															15.65
936	11.7348	10.9033																																															15.6667
937	13.3468	10.9161																																															15.6833
938	18.7841	13.3724																																															15.7
939	14.5238	15.1507																																															15.7167
940	15.2659	14.4087																																															15.7333
941	12.221	13.833																																															15.75
942	11.5302	13.091																																															15.7667
943	12.2978	13.9481																																															15.7833
944	-6.18886	-25.9676																																															15.8
945	-27.2693	-24.8167																																															15.8167
946	0.240295	-1.94722																																															15.8333
947	3.0244	4.28388																																															15.85
948	10.5813	9.38808																																															15.8667
949	14.89	11.5093																																															15.8833
950	17.409	17.0775																																															15.9
951	13.962	15.0889																																															15.9167
952	13.3654	12.6362																																															15.9333
953	12.4373	9.85209																																															15.95
954	9.52065	11.5093																																															15.9667
955	13.3654	14.6249																																															15.9833
956	6.60397	10.7801																																															16
957	11.5093	10.9127																																															16.0167
958	6.60397	9.98467																																															16.0333
959	2.89183	5.34449																																															16.05
960	-8.57605	0.240295																																															16.0667
961	-14.5332	-9.66191																																															16.0833
962	2.65949	2.51622																																															16.1
963	5.31002	3.66239																																															16.1167
964	4.02057	5.81147																																															16.1333
965	8.03219	5.02348																																															16.15
966	81.6526	12.5453																																															16.1667
967	14.1929	14.0496																																															16.1833
968	82.6555	11.3275																																															16.2
969	15.1958	14.0496																																															16.2167
970	87.4981	17.2016																																															16.2333
971	15.3391	18.3478																																															16.25
972	-102.717	18.3478																																															16.2667
973	26.2278	24.3652																																															16.2833
974	20.2103	24.3652																																															16.3
975	14.3362	18.0612																																															16.3167
976	13.3333	17.0583																																															16.3333
977	-21.3988	-15.3575																																															16.35
978	7.24952	3.81554																																															16.3667
979	9.76141	10.0158																																															16.3833
980	15.8663	12.7502																																															16.4
981	16.4386	14.8806																																															16.4167
982	20.127	16.9791																																															16.4333
983	16.8202	14.7216																																															16.45
984	12.4641	11.1604																																															16.4667
985	12.6549	-35.5481																																															16.4833
986	10.6835	4.19709																																															16.5
987	13.0364	1.58981																																															16.5167
988	-0.73131	-2.00316																																															16.5333
989	-7.44029	-5.62791																																															16.55
990	-12.2415	-7.94903																																															16.5667
991	-19.2685	-22.1301																																															16.5833
992	-23.4973	-18.8869																																															16.6
993	3.25042	-4.38693																																															16.6167
994	24.1622	24.4804																																															16.6333
995	22.6165	30.072																																															16.65
996	13.9791	25.7988																																															16.6667
997	19.4798	-66.0767																																															16.6833
998	15.2065	7.52369																																															16.7
999	13.7518	9.88763																																															16.7167
1000	15.7066	16.1157																																															16.7333
1001	22.2983	12.0243																																															16.75
1002	32.8451	17.7068																																															16.7667
1003	20.1617	16.3885																																															16.7833
1004	23.7985	21.6619																																															16.8
1005	21.3437	-21.2527																																															16.8167
1006	20.6163	25.3442																																															16.8333
1007	23.844	25.6624																																															16.85
1008	19.0706	25.6169																																															16.8667
1009	1.96038	7.32281																																															16.8833
1010	21.2404	7.32281																																															16.9
1011	11.5303	23.2946																																															16.9167
1012	6.00283	6.41532																																															16.9333
1013	2.04288	-50.9214																																															16.95
1014	7.57031	0.310402																																															16.9667
1015	9.46778	3.94035																																															16.9833
1016	5.92033	2.86787																																															17
1017	12.1903	6.99282																																															17.0167
1018	15.8202	9.13779																																															17.0333
1019	1.87788	-8.26949																																															17.05
1020	14.5002	-4.72203																																															17.0667
1021	1.38289	6.41532																																															17.0833
1022	8.64279	13.5102																																															17.1
1023	18.7324	22.7996																																															17.1167
1024	0.145404	10.7053																																															17.1333
1025	-6.52076	-7.76458																																															17.15
1026	12.6466	11.9376																																															17.1667
1027	-4.38138	14.475																																															17.1833
1028	4.0642	9.44997																																															17.2
1029	3.9025	-0.28919																																															17.2167
1030	3.41741	4.13883																																															17.2333
1031	2.44723	3.51692																																															17.25
1032	5.13389	6.98719																																															17.2667
1033	6.2409	4.99707																																															17.2833
1034	8.75342	6.27821																																															17.3
1035	7.3479	7.54691																																															17.3167
1036	7.53447	8.04444																																															17.3333
1037	-6.80684	5.90506																																															17.35
1038	2.45967	2.57161																																															17.3667
1039	6.43991	8.82805																																															17.3833
1040	3.61642	1.87507																																															17.4
1041	-2.97645	-6.47109																																															17.4167
1042	13.379	7.60649																																															17.4333
1043	11.0162	18.4441																																															17.45
1044	6.64441	19.6184																																															17.4667
1045	6.38974	18.5714																																															17.4833
1046	7.40842	12.615																																															17.5
1047	13.2092	16.4492																																															17.5167
1048	13.9449	12.9546																																															17.5333
1049	9.53067	16.4633																																															17.55
1050	14.2562	18.7695																																															17.5667
1051	10.7474	15.9399																																															17.5833
1052	15.5579	15.4022																																															17.6
1053	15.0202	13.478																																															17.6167
1054	13.1102	10.8182																																															17.6333
1055	16.5482	17.0859																																															17.65
1056	-0.45805	0.928484																																															17.6667
1057	-28.5854	-28.5854																																															17.6833
1058	3.9545	-4.45164																																															17.7
1059	3.59294	12.4601																																															17.7167
1060	2.3275	14.087																																															17.7333
1061	0.881288	8.20276																																															17.75
1062	6.39499	9.28742																																															17.7667
1063	8.47392	11.0048																																															17.7833
1064	7.93159	11.3664																																															17.8
1065	10.5529	15.1988																																															17.8167
1066	12.8397	16.0937																																															17.8333
1067	13.7707	13.1018																																															17.85
1068	15.6508	6.84693																																															17.8667
1069	15.4971	-2.46309																																															17.8833
1070	18.272	16.2021																																															17.9
1071	12.442	20.134																																															17.9167
1072	-0.92648	-8.79029																																															17.9333
1073	-16.5963	-14.1352																																															17.95
1074	0.247706	7.61497																																															17.9667
1075	0.727138	14.1672																																															17.9833
1076	-34.5271	10.7313																																															18
1077	-0.96685	13.4161																																															18.0167
1078	4.35484	11.6102																																															18.0333
1079	0.311631	8.38206																																															18.05
1080	-0.13584	9.74045																																															18.0667
1081	-0.61527	6.86386																																															18.0833
1082	9.13317	13.6558																																															18.1
1083	3.28411	6.68807																																															18.1167
1084	4.56259	12.4093																																															18.1333
1085	6.12873	9.88428																																															18.15
1086	-3.57177	6.752																																															18.1667
1087	3.30009	7.47114																																															18.1833
1088	-1.30246	9.74045																																															18.2
1089	-25.3894	-26.912																																															18.2167
1090	-1.10389	-6.81366																																															18.2333
1091	0.190326	11.686																																															18.25
1092	-2.77875	10.8105																																															18.2667
1093	0.266456	6.24268																																															18.2833
1094	6.24268	7.00398																																															18.3
1095	-45.7923	10.544																																															18.3167
1096	8.37433	13.2847																																															18.3333
1097	12.0666	-0.26646																																															18.35
1098	11.5718	14.1602																																															18.3667
1099	12.3331	14.7312																																															18.3833
1100	15.6828	14.5409																																															18.4
1101	10.4298	18.69																																															18.4167
1102	17.2054	13.3608																																															18.4333
1103	12.9041	15.797																																															18.45
1104	5.74783	15.797																																															18.4667
1105	-5.2027	-7.20649																																															18.4833
1106	-3.59966	-1.25237																																															18.5
1107	-1.59588	3.04147																																															18.5167
1108	1.03768	7.59293																																															18.5333
1109	5.36014	6.19028																																															18.55
1110	4.18649	10.5414																																															18.5667
1111	4.50137	8.93833																																															18.5833
1112	-7.779	9.59672																																															18.6
1113	6.87729	9.65397																																															18.6167
1114	6.70554	10.6559																																															18.6333
1115	9.42497	9.11008																																															18.65
1116	10.9708	10.7417																																															18.6667
1117	-95.1156	9.42497																																															18.6833
1118	11.9726	10.8276																																															18.7
1119	5.70364	14.1196																																															18.7167
1120	3.98611	3.84298																																															18.7333
1121	-25.361	-27.4618																																															18.75
1122	-7.05906	-5.10069																																															18.7667
1123	-3.1067	-41.3129																																															18.7833
1124	-1.14832	4.1215																																															18.8
1125	-5.95525	4.44196																																															18.8167
1126	3.33814	6.1867																																															18.8333
1127	12.5959	9.46253																																															18.85
1128	7.11247	10.78																																															18.8667
1129	7.68218	11.1717																																															18.8833
1130	10.6732	13.8422																																															18.9
1131	16.6195	8.71478																																															18.9167
1132	14.6255	9.67617																																															18.9333
1133	15.1952	12.2043																																															18.95
1134	10.2103	13.9846																																															18.9667
1135	4.61999	13.5929																																															18.9833
1136	7.71779	-13.7532																																															19
1137	-16.9629	-28.6325																																															19.0167
1138	-19.7035	-15.46																																															19.0333
1139	-11.9238	-12.9846																																															19.05
1140	-5.38171	-6.97302																																															19.0667
1141	-5.91215	-7.06143																																															19.0833
1142	-4.14403	-5.2049																																															19.1
1143	-4.40925	-1.58026																																															19.1167
1144	-5.47012	-4.40925																																															19.1333
1145	-4.76287	-4.93969																																															19.15
1146	-10.7745	-2.72954																																															19.1667
1147	-0.60779	-41.0977																																															19.1833
1148	1.60236	-0.60779																																															19.2
1149	-3.34838	-2.72954																																															19.2167
1150	2.04439	-2.90635																																															19.2333
1151	1.16033	-3.34838																																															19.25
1152	-7.32665	-11.1281																																															19.2667
1153	-30.5413	-43.6323																																															19.2833
1154	-15.7956	-17.032																																															19.3
1155	-8.6501	-6.57735																																															19.3167
1156	-4.77733	-12.1047																																															19.3333
1157	-0.70455	-4.85006																																															19.35
1158	-8.75919	-4.88642																																															19.3667
1159	-2.7773	-5.30461																																															19.3833
1160	1.00456	0.277276																																															19.4
1161	1.45911	4.45914																																															19.4167
1162	-1.79547	3.6955																																															19.4333
1163	-3.34095	17.8229																																															19.45
1164	6.69553	7.96827																																															19.4667
1165	-1.1591	-0.14091																																															19.4833
1166	11.932	8.36828																																															19.5
1167	1.65911	7.35008																																															19.5167
1168	-10.8319	-9.50465																																															19.5333
1169	-24.8072	-21.9102																																															19.55
1170	-7.365	-13.1191																																															19.5667
1171	-4.76764	17.8693																																															19.5833
1172	-7.76459	2.6448																																															19.6
1173	6.88049	2.62482																																															19.6167
1174	-0.95153	8.2391																																															19.6333
1175	1.18629	5.80159																																															19.65
1176	-0.3921	9.77754																																															19.6667
1177	-2.17029	4.0234																																															19.6833
1178	3.62381	6.30108																																															19.7
1179	4.14328	3.10434																																															19.7167
1180	3.56387	7.37998																																															19.7333
1181	7.91943	3.22422																																															19.75
1182	7.02035	1.48599																																															19.7667
1183	2.66479	-0.57192																																															19.7833
1184	0.247248	-8.20414																																															19.8
1185	-170.959	-199.911																																															19.8167
1186	-3.0908	-2.82997																																															19.8333
1187	-2.41265	7.29011																																															19.85
1188	3.22121	2.12574																																															19.8667
1189	5.67299	11.2025																																															19.8833
1190	10.0549	12.7675																																															19.9
1191	11.5155	13.7586																																															19.9167
1192	12.9761	19.1317																																															19.9333
1193	14.9063	19.0273																																															19.95
1194	13.7586	17.2537																																															19.9667
1195	13.1848	19.3925																																															19.9833
1196	16.0017	18.4013																																															20
1197	16.1061	21.3226																																															20.0167
1198	16.8885	18.3492																																															20.0333
1199	16.8885	17.2015																																															20.05
1200	4.05586	13.1326																																															20.0667
1201	-16.4563	-26.3952																																															20.0833
1202	0.897618	0.507349																																															20.1
1203	5.84102	2.43268																																															20.1167
1204	3.86366	3.91569																																															20.1333
1205	3.78561	5.34668																																															20.15
1206	4.43605	9.06724																																															20.1667
1207	3.78561	5.815																																															20.1833
1208	8.49485	13.5163																																															20.2
1209	10.3942	9.50955																																															20.2167
1210	10.0039	8.33874																																															20.2333
1211	10.108	12.9439																																															20.25
1212	12.6317	11.6951																																															20.2667
1213	15.3896	12.1374																																															20.2833
1214	3.75959	12.8919																																															20.3
1215	4.30596	10.3942																																															20.3167
1216	-4.82632	-70.5736																																															20.3333
1217	-26.0318	-21.6258																																															20.35
1218	-4.39144	-6.9064																																															20.3667
1219	0.424034	-4.21597																																															20.3833
1220	-2.30538	0.229076																																															20.4
1221	0.463026	-0.62874																																															20.4167
1222	0.696976	-2.94875																																															20.4333
1223	1.55479	2.4711																																															20.45
1224	5.59043	5.82438																																															20.4667
1225	-3.35816	8.69027																																															20.4833
1226	8.45632	5.45396																																															20.5
1227	6.46774	4.55715																																															20.5167
1228	9.4701	9.27515																																															20.5333
1229	8.51481	124.034																																															20.55
1230	10.1525	9.74305																																															20.5667
1231	8.10539	8.24187																																															20.5833
1232	-0.94067	6.81867																																															20.6
1233	-17.6363	-46.7614																																															20.6167
1234	-9.52473	-15.9757																																															20.6333
1235	1.46104	3.05781																																															20.65
1236	-22.1711	4.14362																																															20.6667
1237	5.29329	8.67844																																															20.6833
1238	1.14169	9.70037																																															20.7
1239	3.24943	7.40103																																															20.7167
1240	6.25135	5.4849																																															20.7333
1241	6.44297	5.61264																																															20.75
1242	-162.24	7.4649																																															20.7667
1243	4.59071	10.0836																																															20.7833
1244	7.4649	9.38102																																															20.8
1245	5.61264	12.5746																																															20.8167
1246	-39.1608	10.1475																																															20.8333
1247	1.71653	3.76039																																															20.85
1248	-48.8053	-24.2789																																															20.8667
1249	-25.5938	-20.3353																																															20.8833
1250		-13.6794																																															20.9
1251	-2.6844	2.2799																																															20.9167
1252	4.00822	1.25027																																															20.9333
1253	-0.22064	4.78044																																															20.95
1254	1.43413	3.4934																																															20.9667
1255	1.83863	-4.22885																																															20.9833
1256	5.81008	0.919316																																															21
1257	5.1114	6.65585																																															21.0167
1258	3.56695	5.95717																																															21.0333
1259	24.8215	4.00822																																															21.05
1260	5.36881	9.4138																																															21.0667
1261	8.53125	3.30954																																															21.0833
1262	6.83971	0.735453																																															21.1
1263	6.39844	-11.1789																																															21.1167
1264	-100.058	-27.7266																																															21.1333
1265	-12.2601	-4.56889																																															21.15
1266	2.87072	3.55358																																															21.1667
1267	6.10534	6.7882																																															21.1833
1268	8.47739	11.2448																																															21.2
1269	8.72897	12.3589																																															21.2167
1270	11.2807	12.7902																																															21.2333
1271	8.26174	23.716																																															21.25
1272	10.1666	16.7077																																															21.2667
1273	10.7776	9.95093																																															21.2833
1274	12.4667	13.0418																																															21.3
1275	10.7416	3.94893																																															21.3167
1276	12.1073	16.4202																																															21.3333
1277	9.73529	18.4328																																															21.35
1278	12.1433	3.87704																																															21.3667
1279	5.70999	8.40551																																															21.3833
1280	-5.89868	3.80517																																															21.4
1281	-13.5421	-15.8615																																															21.4167
1282	8.29183	13.7002																																															21.4333
1283	15.3449	17.3902																																															21.45
1284	9.31447	22.3242																																															21.4667
1285	14.3223	17.3902																																															21.4833
1286	18.5393	17.5589																																															21.5
1287	17.7697	17.4429																																															21.5167
1288	14.4804	14.881																																															21.5333
1289	19.3828	15.9458																																															21.55
1290	18.4761	18.5921																																															21.5667
1291	18.9716	18.824																																															21.5833
1292	16.61	19.1719																																															21.6
1293	18.7818	16.3254																																															21.6167
1294	20.3843	-3.21025																																															21.6333
1295	20.2683	18.4234																																															21.65
1296	5.17119	-2.7042																																															21.6667
1297	-99.2051	-26.1622																																															21.6833
1298	-0.97226	2.46273																																															21.7
1299	3.05497	2.02842																																															21.7167
1300	7.47703	-0.6564																																															21.7333
1301	5.9372	7.55599																																															21.75
1302	10.0434	13.0441																																															21.7667
1303	2.0679	12.1755																																															21.7833
1304	10.7541	12.136																																															21.8
1305	7.00323	15.8473																																															21.8167
1306	12.1755	11.9386																																															21.8333
1307	9.53012	11.8596																																															21.85
1308	10.1618	12.4123																																															21.8667
1309	2.93652	16.5186																																															21.8833
1310	9.92495	13.5968																																															21.9
1311	4.87117	12.1755																																															21.9167
1312	-13.2514	6.64789																																															21.9333
1313	-43.2743	-39.8897																																															21.95
1314	-4.10985	-9.01935																																															21.9667
1315	-7.0853	-2.25019																																															21.9833
1316	1.32036	1.98984																																															22
1317	7.82916	7.97794																																															22.0167
1318	7.82916	13.2594																																															22.0333
1319	17.4994	7.79197																																															22.05
1320	14.152	16.0861																																															22.0667
1321	14.5611	31.8931																																															22.0833
1322	16.5696	23.2271																																															22.1
1323	17.0531	34.6082																																															22.1167
1324	23.0784	19.1731																																															22.1333
1325	19.359	23.6363																																															22.15
1326	22.818	22.6692																																															22.1667
1327	23.0412	36.0588																																															22.1833
1328	-16.2348	-3.36598																																															22.2
1329	-19.82	-16.5203																																															22.2167
1330	-6.01331	12.6562																																															22.2333
1331	1.71499	3.01751																																															22.25
1332	1.97549	7.79342																																															22.2667
1333	6.4909	4.32003																																															22.2833
1334	6.92507	11.701																																															22.3
1335	8.7486	7.70658																																															22.3167
1336	5.27521	15.0354																																															22.3333
1337	4.4937	4.32003																																															22.35
1338	3.27801	12.222																																															22.3667
1339	7.53292	8.92227																																															22.3833
1340	5.44888	10.8326																																															22.4
1341	6.31723	5.01471																																															22.4167
1342	3.79902	9.18278																																															22.4333
1343	0.065126	10.9195																																															22.45
1344	-84.7724	4.2332																																															22.4667
1345	-31.4063	-25.9952																																															22.4833
1346	-4.99894	-6.88719																																															22.5
1347	1.93405	-39.5229																																															22.5167
1348	1.37039	0.07398																																															22.5333
1349	5.20326	3.79412																																															22.55
1350	-1.33516	4.38596																																															22.5667
1351	5.9642	-142.531																																															22.5833
1352	12.6717	11.9953																																															22.6
1353	11.5726	11.8544																																															22.6167
1354	-0.23603	-12.4392																																															22.6333
1355	14.4191	8.19065																																															22.65
1356	12.5308	15.49																																															22.6667
1357	13.799	15.9691																																															22.6833
1358	12.249	19.7174																																															22.7
1359	12.7563	-75.8788																																															22.7167
1360	0.27126	5.51327																																															22.7333
1361	-29.4941	-26.9233																																															22.75
1362	9.88166	17.0433																																															22.7667
1363	20.9782	18.5648																																															22.7833
1364	26.0412	24.5722																																															22.8
1365	26.7233	27.2742																																															22.8167
1366	16.7022	21.1094																																															22.8333
1367	25.5952	16.0726																																															22.85
1368	40.4169	13.9478																																															22.8667
1369	-266.903	-214.962																																															22.8833
1370	33.3078	23.1818																																															22.9
1371	36.5607	33.1504																																															22.9167
1372	3.4808	37.1116																																															22.9333
1373	36.377	10.1177																																															22.95
1374	24.4148	28.1661																																															22.9667
1375	29.1629	-60.1343																																															22.9833
1376	-39.6201	-37.364																																															23
1377	-30.5875	-26.2785																																															23.0167
1378	-8.03333	-2.55497																																															23.0333
1379	-2.6671	-4.86165																																															23.05
1380	1.86617	3.38794																																															23.0667
1381	2.09043	7.00814																																															23.0833
1382	4.71748	7.80907																																															23.1
1383	5.55045	8.22556																																															23.1167
1384	8.75417	11.0929																																															23.1333
1385	10.34	10.7885																																															23.15
1386	10.4201	13.6078																																															23.1667
1387	10.7885	13.8481																																															23.1833
1388	15.2737	8.61																																															23.2
1389	11.2371	10.9647																																															23.2167
1390	10.7245	10.7565																																															23.2333
1391	6.31934	-101.486																																															23.25
1392	-3.64423	6.03101																																															23.2667
1393	-44.8799	-34.548																																															23.2833
1394	-8.74888	-13.2499																																															23.3
1395	-12.3293	-7.07123																																															23.3167
1396	-4.32969	-4.41152																																															23.3333
1397	-1.75182	-1.40402																																															23.35
1398	-15.971	-9.13761																																															23.3667
1399	11.8536	8.68239																																															23.3833
1400	-1.42447	3.48574																																															23.4
1401	14.0222	9.4803																																															23.4167
1402	6.43187	4.97927																																															23.4333
1403	5.30662	3.99722																																															23.45
1404	4.99973	-9.42404																																															23.4667
1405	12.3037	-15.6232																																															23.4833
1406	-2.50881	-7.48041																																															23.5
1407	-4.55474	20.8147																																															23.5167
1408	-41.3405	-14.457																																															23.5333
1409	-11.3922	-13.6724																																															23.55
1410	-1.55601	0.848614																																															23.5667
1411	-0.4988	3.67819																																															23.5833
1412	3.42944	7.9381																																															23.6
1413	10.5086	7.9381																																															23.6167
1414	5.77187	9.03677																																															23.6333
1415	15.8257	9.51354																																															23.65
1416	8.96421	11.6694																																															23.6667
1417	8.38379	9.16114																																															23.6833
1418	8.86056	10.7988																																															23.7
1419	11.7834	12.4779																																															23.7167
1420	12.8095	12.623																																															23.7333
1421	14.1984	12.4157																																															23.75
1422	15.9604	15.919																																															23.7667
1423	12.4364	12.8717																																															23.7833
1424	-0.3537	-17.3001																																															23.8
1425	-22.104	-25.5071																																															23.8167
1426	-8.97785	-5.08862																																															23.8333
1427	-3.78368	0.898744																																															23.85
1428	-1.28895	1.26976																																															23.8667
1429	0.796396	3.08643																																															23.8833
1430	1.29534	4.46813																																															23.9
1431	3.77728	7.26991																																															23.9167
1432	7.51299	10.2892																																															23.9333
1433	6.34878	7.44902																																															23.95
1434	7.39785	8.77955																																															23.9667
1435	9.11218	10.8393																																															23.9833
1436	11.415	10.2508																																															24
1437	-0.1887	12.3361																																															24.0167
1438	13.6411	13.8074																																															24.0333
1439	11.5046	-7.80084																																															24.05
1440	-63.3247	3.30392																																															24.0667
1441	-10.6973	-13.6802																																															24.0833
1442	-4.73133	-2.41124																																															24.1
1443	-1.01918	2.22894																																															24.1167
1444	-29.1254	9.38808																																															24.1333
1445	2.22894	9.52065																																															24.15
1446	5.01305	10.3161																																															24.1667
1447	9.05663	12.3048																																															24.1833
1448	7.99602	11.8407																																															24.2
1449	6.86912	13.8294																																															24.2167
1450	11.5093	14.1608																																															24.2333
1451	8.72519	11.2441																																															24.25
1452	10.4487	-40.3944																																															24.2667
1453	9.52065	1.03575																																															24.2833
1454		5.80851																																															24.3
1455	7.06799	4.88047																																															24.3167
1456	5.34449	-1.28434																																															24.3333
1457	-21.052	-13.8884																																															24.35
1458	-1.85358	-4.64739																																															24.3667
1459	-6.50993	8.67692																																															24.3833
1460	-3.35794	0.796951																																															24.4
1461	-2.85649	-0.4925																																															24.4167
1462	0.510407	2.65949																																															24.4333
1463	-2.49831	2.65949																																															24.45
1464	1.2984	8.17547																																															24.4667
1465	7.67401	8.53365																																															24.4833
1466	8.53365	9.53655																																															24.5
1467	8.67692	10.6827																																															24.5167
1468	10.6827	9.53655																																															24.5333
1469	14.0496	13.8347																																															24.55
1470	15.554	3.30421																																															24.5667
1471	7.67401	11.6856																																															24.5833
1472	5.52493	0.295499																																															24.6
1473	-14.2765	-14.2447																																															24.6167
1474	1.81238	-0.15898																																															24.6333
1475	0.540534	8.96651																																															24.65
1476	7.05874	12.5277																																															24.6667
1477	4.70583	14.9124																																															24.6833
1478	7.69466	13.9585																																															24.7
1479	4.26068	1.36723																																															24.7167
1480	2.38471	10.6835																																															24.7333
1481	5.08738	4.0699																																															24.75
1482	2.28932	-3.40219																																															24.7667
1483	-10.7471	-18.5053																																															24.7833
1484	-7.82185	-6.80437																																															24.8
1485	-4.26068	-4.54685																																															24.8167
1486	0.127184	-18.8233																																															24.8333
1487	-7.66287	-13.3862																																															24.85
1488	-36.184	-19.5228																																															24.8667
1489	-8.47836	-6.56903																																															24.8833
1490	5.29613	5.29613																																															24.9
1491	6.47811	4.88699																																															24.9167
1492	16.5703	6.88725																																															24.9333
1493	-287.696	17.4341																																															24.95
1494	8.79658	8.16014																																															24.9667
1495	4.20509	5.29613																																															24.9833
1496	7.20547	20.2981																																															25
1497	8.06922	8.70566																																															25.0167
1498	10.1604	6.43264																																															25.0333
1499	14.8428	16.343																																															25.05
1500	15.9793	17.2067																																															25.0667
1501	18.6615	15.2974																																															25.0833
1502	16.6158	18.8888																																															25.1
1503	16.4339	15.0247																																															25.1167
1504	6.93271	14.6155																																															25.1333
1505	-1.99957	10.3753																																															25.15
1506	2.78537	10.8703																																															25.1667
1507	-1.42208	6.00283																																															25.1833
1508	24.5981	4.84784																																															25.2
1509	-2.57706	13.5102																																															25.2167
1510	-1.17458	10.5403																																															25.2333
1511	-0.92708	0.310402																																															25.25
1512	-1.66957	34.6217																																															25.2667
1513	-3.97954	-1.17458																																															25.2833
1514	7.40531	9.05529																																															25.3
1515	13.4277	14.9127																																															25.3167
1516	17.1072	18.2869																																															25.3333
1517	11.9428	33.6317																																															25.35
1518	20.6629	6.49782																																															25.3667
1519	14.8302	-0.67958																																															25.3833
1520	15.3252	0.887895																																															25.4
1521	-6.02323	0.258094																																															25.4167
1522	0.780501	-3.62264																																															25.4333
1523	-5.18986	-0.87379																																															25.45
1524	-1.71959	-1.52058																																															25.4667
1525	-2.52808	-39.9548																																															25.4833
1526	-0.46333	3.01939																																															25.5
1527	-3.31169	-1.14743																																															25.5167
1528	1.37754	7.16133																																															25.5333
1529	2.03676	4.67368																																															25.55
1530	5.18364	5.58167																																															25.5667
1531	8.62904	2.18602																																															25.5833
1532	8.97731	-6.18492																																															25.6
1533	12.373	8.74099																																															25.6167
1534	14.5621	11.9749																																															25.6333
1535	5.89262	9.11413																																															25.65
1536	18.903	9.51216																																															25.6667
1537	0.518182	-7.77274																																															25.6833
1538	9.61556	7.84702																																															25.7
1539	-14.7479	9.31844																																															25.7167
1540	13.7044	8.59688																																															25.7333
1541	14.4826	19.2364																																															25.75
1542	15.954	16.3219																																															25.7667
1543	12.6008	16.4351																																															25.7833
1544	15.9399	10.8323																																															25.8
1545	15.6852	9.02133																																															25.8167
1546	16.6614	12.997																																															25.8333
1547	10.7191	12.0632																																															25.85
1548	17.482	16.1096																																															25.8667
1549	19.6043	17.7791																																															25.8833
1550	19.8589	21.585																																															25.9
1551	20.8493	16.5624																																															25.9167
1552	15.1193	13.4497																																															25.9333
1553	-26.6872	-12.3154																																															25.95
1554	9.01626	2.23712																																															25.9667
1555	9.01626	7.75082																																															25.9833
1556	9.10665	8.47392																																															26
1557	14.5752	12.1075																																															26.0167
1558	13.8972	15.8767																																															26.0333
1559	14.1232	14.4576																																															26.05
1560	15.8044	22.0593																																															26.0667
1561	17.7297	19.2302																																															26.0833
1562	20.0708	21.4085																																															26.1
1563	19.9894	21.3995																																															26.1167
1564	19.1217	13.7616																																															26.1333
1565	19.9623	18.959																																															26.15
1566	19.9352	22.909																																															26.1667
1567	13.7616	14.6746																																															26.1833
1568	-0.47454	-3.45736																																															26.2
1569	-6.35247	-34.2234																																															26.2167
1570	-6.8319	-2.14945																																															26.2333
1571	-1.6061	-0.82302																																															26.25
1572	8.90944	3.2042																																															26.2667
1573	6.54424	13.528																																															26.2833
1574	4.77034	5.95294																																															26.3
1575	5.26576	4.9781																																															26.3167
1576	5.058	13.7357																																															26.3333
1577	4.09914	10.0121																																															26.35
1578	4.30689	7.99852																																															26.3667
1579	6.59219	9.00532																																															26.3833
1580	7.98254	13.3202																																															26.4
1581	7.95057	9.69251																																															26.4167
1582	8.17431	7.6789																																															26.4333
1583	7.90263	4.46671																																															26.45
1584	5.15389	4.1311																																															26.4667
1585	-19.5274	-30.5282																																															26.4833
1586	-7.53689	-7.65109																																															26.5
1587	-9.85886	-1.37034																																															26.5167
1588	6.28074	-1.18002																																															26.5333
1589	6.50913	11.3053																																															26.55
1590	4.60588	5.02459																																															26.5667
1591	9.89693	7.61302																																															26.5833
1592	9.93499	18.0809																																															26.6
1593	11.9144	30.5282																																															26.6167
1594	14.4647	17.9667																																															26.6333
1595	14.9596	15.6828																																															26.65
1596	16.5964	17.2054																																															26.6667
1597	16.7487	9.55434																																															26.6833
1598	14.8454	12.866																																															26.7
1599	13.8938	13.8938																																															26.7167
1600	11.0008	3.19747																																															26.7333
1601	-8.86677	-5.77521																																															26.75
1602	2.64071	2.81246																																															26.7667
1603	5.44601	-7.37824																																															26.7833
1604	9.88298	9.28184																																															26.8
1605	15.0642	12.2875																																															26.8167
1606	16.6386	13.8047																																															26.8333
1607	15.2932	15.2646																																															26.85
1608	15.7226	13.4325																																															26.8667
1609	15.6081	15.6081																																															26.8833
1610	14.5203	13.8333																																															26.9
1611	14.2341	12.9745																																															26.9167
1612	14.2054	-115.955																																															26.9333
1613	15.6367	13.9478																																															26.95
1614	15.0642	8.5662																																															26.9667
1615	15.9802	11.8868																																															26.9833
1616	-15.5365	-3.28478																																															27
1617	-5.88404	-46.5115																																															27.0167
1618	-5.99086	-5.27872																																															27.0333
1619	4.37074	-1.82485																																															27.05
1620	6.79201	2.34115																																															27.0667
1621	14.8392	8.60796																																															27.0833
1622	-28.2808	9.28449																																															27.1
1623	9.8542	12.4179																																															27.1167
1624	19.112	19.1476																																															27.1333
1625	24.3462	17.937																																															27.15
1626	19.8953	20.1802																																															27.1667
1627	24.5242	8.85721																																															27.1833
1628	21.5689	-9.37351																																															27.2
1629	26.1266	15.0528																																															27.2167
1630	20.0022	11.8126																																															27.2333
1631	21.5333	15.1596																																															27.25
1632	-13.6107	8.32311																																															27.2667
1633	-16.0788	-21.118																																															27.2833
1634	-13.5151	-13.7803																																															27.3
1635	-6.17737	-11.3049																																															27.3167
1636	-4.93969	-5.02809																																															27.3333
1637	-0.6962	-4.93969																																															27.35
1638	-2.28751	-2.1991																																															27.3667
1639	-3.25997	-2.90635																																															27.3833
1640	-0.43098	8.32121																																															27.4
1641	-0.6962	-0.87301																																															27.4167
1642	-1.66866	-3.08316																																															27.4333
1643	0.364675	-0.16576																																															27.45
1644	-1.31504	-1.13823																																															27.4667
1645	-2.02229	-12.3658																																															27.4833
1646	-5.1165	-7.32665																																															27.5
1647	-1.75707	-3.43678																																															27.5167
1648	-13.2498	-9.80201																																															27.5333
1649	-33.9049	-31.0685																																															27.55
1650	-24.7594	-22.9957																																															27.5667
1651	-17.3047	-13.832																																															27.5833
1652	-12.7411	-8.50464																																															27.6
1653	-10.0138	-6.10461																																															27.6167
1654	-4.45005	-3.86823																																															27.6333
1655	-6.25007	-3.50459																																															27.65
1656	-0.5591	-2.35912																																															27.6667
1657	2.29548	-0.52273																																															27.6833
1658	-9.32283	0.331822																																															27.7
1659	3.53186	2.80458																																															27.7167
1660	4.04096	2.64094																																															27.7333
1661	4.0955	4.00459																																															27.75
1662	4.56823	-5.65006																																															27.7667
1663	-10.8501	4.02277																																															27.7833
1664	-2.70458	-2.08639																																															27.8
1665	-15.1171	-23.4086																																															27.8167
1666	-9.06326	-8.12422																																															27.8333
1667	-3.26917	-2.94949																																															27.85
1668	2.02544	6.94043																																															27.8667
1669	-1.53094	5.78161																																															27.8833
1670	11.6157	12.4748																																															27.9
1671	10.0772	8.55878																																															27.9167
1672	10.0572	11.9553																																															27.9333
1673	14.4328	8.17916																																															27.95
1674	9.95735	5.64175																																															27.9667
1675	9.95735	13.5337																																															27.9833
1676	11.5757	12.215																																															28
1677	11.1362	8.6387																																															28.0167
1678	12.5947	5.48191																																															28.0333
1679	8.81851	-91.6191																																															28.05
1680	112.319	3.12432																																															28.0667
1681	-30.0081	-22.2355																																															28.0833
1682	-11.8024	4.78617																																															28.1
1683	-5.02092	-11.9589																																															28.1167
1684	1.55192	-10.5504																																															28.1333
1685	2.59523	14.1238																																															28.15
1686	5.82948	4.62968																																															28.1667
1687	6.50763	1.81275																																															28.1833
1688	12.298	4.57751																																															28.2
1689	8.48992	8.38559																																															28.2167
1690	9.79405	4.47318																																															28.2333
1691	13.2891	6.97712																																															28.25
1692	12.4545	5.09917																																															28.2667
1693	13.237	9.53322																																															28.2833
1694	10.4722	7.08145																																															28.3
1695	10.4722	5.72515																																															28.3167
1696	5.25566	-3.97761																																															28.3333
1697	-11.9552	-19.1362																																															28.35
1698	1.3139	-0.74151																																															28.3667
1699	3.44737	-0.37726																																															28.3833
1700	5.86704	6.02315																																															28.4
1701	10.4462	5.3727																																															28.4167
1702	9.95185	7.16793																																															28.4333
1703	15.4156	8.59892																																															28.45
1704	11.669	0.143099																																															28.4667
1705	15.8059	4.69623																																															28.4833
1706	-2.27657	9.1453																																															28.5
1707	11.3048	4.82632																																															28.5167
1708	11.8251	-67.2693																																															28.5333
1709	-68.6483	-2293.6																																															28.55
1710	6.12722	7.48015																																															28.5667
1711	7.32404	5.63288																																															28.5833
1712	3.47339	-5.94509																																															28.6
1713	-21.1189	-19.0328																																															28.6167
1714	-4.66438	-6.67245																																															28.6333
1715	-3.80656	-5.30774																																															28.65
1716	-6.53598	-8.21262																																															28.6667
1717	-0.62874	-271.913																																															28.6833
1718	3.8748	-2.85127																																															28.7
1719	1.65227	-5.9511																																															28.7167
1720	8.14439	1.10639																																															28.7333
1721	5.7269	3.97228																																															28.75
1722	8.82674	0.638489																																															28.7667
1723	-36.3451	0.151093																																															28.7833
1724	13.3693	5.51245																																															28.8
1725	-74.206	8.59279																																															28.8167
1726	8.82674	9.23615																																															28.8333
1727	5.2785	6.40926																																															28.85
1728	-18.7209	-33.0308																																															28.8667
1729	-9.78021	-14.7621																																															28.8833
1730	-2.8183	-8.43893																																															28.9
1731	-0.58282	-0.96605																																															28.9167
1732	-0.96605	-8.94989																																															28.9333
1733	-58.5775	0.694595																																															28.95
1734	-68.1581	-23.8957																																															28.9667
1735	-38.5221	-3.96797																																															28.9833
1736	0.119758	-0.64669																																															29
1737	-553.257	3.88813																																															29.0167
1738	3.76039	4.27136																																															29.0333
1739	-23.3847	-7.48086																																															29.05
1740	-18.6583	27.2648																																															29.0667
1741	6.63458	-3.64862																																															29.0833
1742	-7.48086	-10.355																																															29.1
1743	-36.5421	-25.0453																																															29.1167
1744	-100.86	-28.9414																																															29.1333
1745	-27.8737	-18.7908																																															29.15
1746	-11.4363	-26.1821																																															29.1667
1747	-10.8479	-14.5252																																															29.1833
1748	-27.8737	-15.371																																															29.2
1749	-18.2025	-10.8479																																															29.2167
1750	51.923	-2.61086																																															29.2333
1751	1.43413	-12.9072																																															29.25
1752	3.8979	0.147091																																															29.2667
1753	9.8183	3.05213																																															29.2833
1754	6.9868	0.919316																																															29.3
1755	2.79472	-8.6048																																															29.3167
1756	5.62622	-0.11032																																															29.3333
1757	-14.7826	0.404499																																															29.35
1758	-516.362	-21.4752																																															29.3667
1759	-4.92753	-11.1053																																															29.3833
1760	-13.8265	-17.3567																																															29.4
1761	-10.499	-4.96424																																															29.4167
1762	-2.55624	-2.73594																																															29.4333
1763	-16.8245	-0.79518																																															29.45
1764	-21.1014	1.14559																																															29.4667
1765	9.12431	-0.22013																																															29.4833
1766	10.49	2.69102																																															29.5
1767	10.9213	4.59585																																															29.5167
1768	7.65076	2.00816																																															29.5333
1769	-8.88171	2.08004																																															29.55
1770	10.7057	3.23012																																															29.5667
1771	12.0714	7.83046																																															29.5833
1772	13.4371	9.77123																																															29.6
1773	15.1263	8.62115																																															29.6167
1774	7.97422	2.69102																																															29.6333
1775	-8.34261	1.64875																																															29.65
1776	-3.99385	-5.50334																																															29.6667
1777	-6.47849	-24.0848																																															29.6833
1778	2.79909	-1.07008																																															29.7
1779	4.96034	-2.778																																															29.7167
1780	15.134	9.18796																																															29.7333
1781	12.0661	-0.30047																																															29.75
1782	12.8568	15.9142																																															29.7667
1783	12.0239	14.7651																																															29.7833
1784	-7.53276	15.1235																																															29.8
1785	19.7096	15.2711																																															29.8167
1786	17.7908	15.9775																																															29.8333
1787	16.3043	15.7561																																															29.85
1788	17.2004	21.3015																																															29.8667
1789	19.3511	17.7697																																															29.8833
1790	18.3074	18.4339																																															29.9
1791	17.6221	11.0013																																															29.9167
1792	10.179	5.78267																																															29.9333
1793	-21.7006	-13.6067																																															29.95
1794	-1.76191	-0.06416																																															29.9667
1795	2.18635	0.52808																																															29.9833
1796	4.08152	3.4498																																															30
1797	9.8065	6.92427																																															30.0167
1798	11.4253	9.41167																																															30.0333
1799	-76.621	7.55599																																															30.05
1800	-13.3303	7.35858																																															30.0667
1801	2.38376	15.0577																																															30.0833
1802	-63.8681	10.4382																																															30.1
1803	9.29323	7.24013																																															30.1167
1804	6.96375	4.31841																																															30.1333
1805	11.5832	10.4777																																															30.15
1806	5.22651	-0.06416																																															30.1667
1807	1.94945	4.121																																															30.1833
1808	1.51515	0.291184																																															30.2
1809	-30.2938	-32.6742																																															30.2167
1810	-13.3338	-26.7233																																															30.2333
1811	-16.5696	-23.8222																																															30.25
1812	-5.70915	-29.6616																																															30.2667
1813	2.84528	-13.4825																																															30.2833
1814	8.87057	-9.8376																																															30.3
1815	6.15547	-17.3134																																															30.3167
1816	11.6229	2.21299																																															30.3333
1817	-15.4538	-35.8356																																															30.35
1818	21.0327	5.67196																																															30.3667
1819	6.78775	10.1351																																															30.3833
1820	13.7801	25.2728																																															30.4
1821	-7.86636	16.1976																																															30.4167
1822	14.8215	-2.39896																																															30.4333
1823	16.8671	-1.28316																																															30.45
1824	7.71758	12.1436																																															30.4667
1825	-19.7332	-19.3859																																															30.4833
1826	-8.27101	-8.01051																																															30.5
1827	-14.6099	-37.1002																																															30.5167
1828	-16.0861	-28.5035																																															30.5333
1829	-8.53152	-6.53432																																															30.55
1830	-41.3551	-23.2066																																															30.5667
1831	4.40686	-2.19258																																															30.5833
1832	3.53852	1.45448																																															30.6
1833	10.7458	4.32003																																															30.6167
1834	0.065126	3.97269																																															30.6333
1835	6.23039	2.757																																															30.65
1836	5.27521	4.92787																																															30.6667
1837	1.28081	3.45168																																															30.6833
1838	-0.62955	3.88586																																															30.7
1839	1.54132	2.06233																																															30.7167
1840	-4.53712	0.672969																																															30.7333
1841	-44.1449	-53.4735																																															30.75
1842	-20.3022	-55.869																																															30.7667
1843	-24.1069	-18.5831																																															30.7833
1844	-10.6073	-16.7512																																															30.8
1845	1.06038	-7.08447																																															30.8167
1846	-13.9047	-4.46346																																															30.8333
1847	3.45592	-2.23702																																															30.85
1848	10.3607	-7.28175																																															30.8667
1849	9.59979	-27.968																																															30.8833
1850	7.88063	4.72415																																															30.9
1851	10.4171	-8.29633																																															30.9167
1852	14.4191	10.1071																																															30.9333
1853	11.3471	4.8087																																															30.95
1854	7.20425	0.27126																																															30.9667
1855	0.722186	5.68237																																															30.9833
1856	-1.53244	-0.88424																																															31
1857	-329.338	-17.4794																																															31.0167
1858	-2.42164	-1038.68																																															31.0333
1859	15.9415	-20.4962																																															31.05
1860	24.9132	26.1724																																															31.0667
1861	46.1619	-1.81828																																															31.0833
1862	29.6614	22.8408																																															31.1
1863	19.4043	24.5197																																															31.1167
1864	25.3067	31.4714																																															31.1333
1865	25.6477	31.3141																																															31.15
1866	31.2091	46.0045																																															31.1667
1867	36.1147	37.3476																																															31.1833
1868	32.5995	42.8828																																															31.2
1869	58.0455	-551.269																																															31.2167
1870	40.7317	43.696																																															31.2333
1871	33.0717	44.6667																																															31.25
1872	-46.9916	22.867																																															31.2667
1873	-23.6835	-27.1435																																															31.2833
1874	-19.2784	-3.7884																																															31.3
1875	-2.52293	-9.60316																																															31.3167
1876	-2.13848	-0.68079																																															31.3333
1877	2.42682	3.48405																																															31.35
1878	10.34	2.6671																																															31.3667
1879	5.47036	-1.44968																																															31.3833
1880	8.77019	6.06304																																															31.4
1881	9.61918	10.1318																																															31.4167
1882	9.52307	8.54593																																															31.4333
1883	12.3103	12.022																																															31.45
1884	6.65573	10.1959																																															31.4667
1885	12.6627	10.1318																																															31.4833
1886	13.1593	11.2531																																															31.5
1887	11.1089	12.9511																																															31.5167
1888	-3.98063	0.744866																																															31.5333
1889	-52.0611	-160.229																																															31.55
1890	-4.98438	-25.239																																															31.5667
1891	-2.24284	-19.1626																																															31.5833
1892	-6.1301	-10.8766																																															31.6
1893	-5.86413	-9.8946																																															31.6167
1894	-7.37811	-2.30422																																															31.6333
1895	-3.75683	-5.63908																																															31.65
1896	-5.63908	-9.3422																																															31.6667
1897	5.98177	-2.61111																																															31.6833
1898	6.18636	3.09702																																															31.7
1899	-7.62363	-1.40402																																															31.7167
1900	4.42687	-140.997																																															31.7333
1901	6.24774	-10.8357																																															31.75
1902	-6.37561	-3.10213																																															31.7667
1903	4.54962	7.51621																																															31.7833
1904	-21.5564	7.61851																																															31.8
1905	3.98913	1.04554																																															31.8167
1906	6.55959	19.8057																																															31.8333
1907	10.9439	12.0944																																															31.85
1908	14.8825	12.9132																																															31.8667
1909	17.5462	14.7788																																															31.8833
1910	17.4529	17.0694																																															31.9
1911	17.8053	17.5877																																															31.9167
1912	18.3858	17.3286																																															31.9333
1913	17.2871	17.7846																																															31.95
1914	18.3754	18.8418																																															31.9667
1915	20.1996	20.5209																																															31.9833
1916	20.7593	18.4376																																															32
1917	16.2299	19.1631																																															32.0167
1918	20.8215	20.4691																																															32.0333
1919	19.6399	19.9819																																															32.05
1920	-42.901	8.3216																																															32.0667
1921	-13.4556	-15.413																																															32.0833
1922	-2.49154	-2.5555																																															32.1
1923	2.67704	2.98409																																															32.1167
1924	-3.22077	-1.78789																																															32.1333
1925	1.25696	-34.9231																																															32.15
1926	7.71769	10.4683																																															32.1667
1927	7.46181	10.1996																																															32.1833
1928	6.37437	9.32967																																															32.2
1929	11.6069	8.38295																																															32.2167
1930	10.737	12.1059																																															32.2333
1931	8.44692	6.75817																																															32.25
1932	12.2594	11.5302																																															32.2667
1933	11.3638	9.32967																																															32.2833
1934	10.9033	12.5152																																															32.3
1935	11.3638	12.0419																																															32.3167
1936	-3.13121	-14.4407																																															32.3333
1937	-9.63666	-22.2977																																															32.35
1938	2.89183	-2.54381																																															32.3667
1939	5.94109	-1.61578																																															32.3833
1940	7.99602	3.48842																																															32.4
1941	12.9014	-33.7656																																															32.4167
1942	17.409	11.0453																																															32.4333
1943	11.0453	10.3161																																															32.45
1944	16.2821	10.9127																																															32.4667
1945	13.0339	10.4487																																															32.4833
1946	11.3767	12.4373																																															32.5
1947	10.4487	6.13995																																															32.5167
1948	13.4979	12.7688																																															32.5333
1949	16.1495	10.5813																																															32.55
1950	14.6249	7.66458																																															32.5667
1951	10.9127	1.63235																																															32.5833
1952	5.67593	6.4051																																															32.6
1953	-1.85358	-1.99686																																															32.6167
1954	9.8231	9.53655																																															32.6333
1955	-43.904	12.5453																																															32.65
1956	13.3333	11.3275																																															32.6667
1957	18.3478	15.3391																																															32.6833
1958	15.6973	-9.66191																																															32.7
1959	13.3333	18.3478																																															32.7167
1960	20.2103	20.2103																																															32.7333
1961	18.3478	20.2103																																															32.75
1962	21.3565	23.5056																																															32.7667
1963	23.219	21.7147																																															32.7833
1964	24.3652	24.007																																															32.8
1965	27.2307	23.5056																																															32.8167
1966	26.0128	27.0158																																															32.8333
1967	27.2307	24.7234																																															32.85
1968	17.2016	18.3478																																															32.8667
1969	1.43083	-7.72646																																															32.8833
1970	14.499	8.61675																																															32.9
1971	13.0046	10.5881																																															32.9167
1972	16.8202	14.0857																																															32.9333
1973	19.9362	17.5833																																															32.95
1974	22.1937	18.3464																																															32.9667
1975	18.41	16.7566																																															32.9833
1976	16.4704	16.1842																																															33
1977	11.1604	12.0825																																															33.0167
1978	8.26699	-1.11286																																															33.0333
1979	0.98568	7.98083																																															33.05
1980	5.62791	7.85364																																															33.0667
1981	-19.809	-2.82985																																															33.0833
1982	1.46262	2.51189																																															33.1
1983	-6.45461	-4.64223																																															33.1167
1984	-17.5197	-19.6182																																															33.1333
1985	6.34172	8.70566																																															33.15
1986	14.9792	12.388																																															33.1667
1987	12.5698	15.752																																															33.1833
1988	2.97765	19.2979																																															33.2
1989	7.11455	20.8436																																															33.2167
1990	9.66033	14.0245																																															33.2333
1991	12.7971	15.5247																																															33.25
1992	15.252	3.75048																																															33.2667
1993	10.4332	16.0703																																															33.2833
1994	12.9789	14.1154																																															33.3
1995	12.4334	13.479																																															33.3167
1996	15.8429	14.8883																																															33.3333
1997	9.75125	17.1158																																															33.35
[truncated: 3,955 more rows]
[truncated: 5 more columns]

## Sheet: Fig 2c
Fig. 2c

## Sheet: Fig.3a, 3b, 3c
Fig. 3a										Fig. 3b																Fig. 3c
	Inhibiton% @ 50 Μm									IRE1a	IC50							p-IRE1a	IC50							IRE1a	IC50						p-IRE1a	IC50
IRE1a	n1		n2		n3		mean	sem			n1	n2	n3	n4(selected compounds)	mean	sem			n1	n2	n3	n4(selected compounds)	mean	sem			n1	n2	n3	mean	sem			n1	n2	n3	mean	sem
IA01	113.165	103.517	100.196	112.293	71.6431	81.6993	97.0856	16.8814		IA01	0.2036	0.2865	0.3997		0.2966	0.0984394		IA01	0.5436	0.1362	0.2642	0.3249	0.317225	0.170182		IA104	0.1731	0.1712	0.675	0.339767	0.290322		IA104	0.446	0.627	2.07	1.04767	0.88998
cms02	64.1986	50.8974	61.5831		7.96717	17.0403	40.3373	26.0904		IA02	0.8692	1.326	2.172		1.45573	0.661018		IA02	2.089	2.103	1.674		1.95533	0.243742		IA107	0.01555	0.01704	0.01416	0.0155833	0.00144029		IA107	0.01114	0.01016	0.006629	0.00930967	0.00237267
										IA03	0.07333	0.1103	0.1183		0.100643	0.0239899		IA03	0.1762	0.06796	0.1053		0.116487	0.0549803		IA110	0.2298	0.1984	0.2919	0.240033	0.0475826		IA110	0.2046	0.2048	0.1903	0.1999	0.00831445
										IA04	0.3373	1.038	0.2028		0.526033	0.448447		IA04	1.594	0.458	0.394		0.815333	0.675104		IA137	0.1804	0.67	0.4182	0.422867	0.244833		IA137	0.2519	1.124	0.7877	0.7212	0.439837
	Inhibiton% @ 50 Μm									IA06	9.651	7.757	4.549		7.319	2.57905		IA06	11.14	6.775	5.454		7.78967	2.9757		IA138	0.1541	2.242	1.42	1.27203	1.05179		IA138	0.09522	3.825	2.183	2.03441	1.86932
p-IRE1a	n1		n2		n3		mean	sem		IA10	0.7275	2.781	2.471	1.247	1.80662	0.977836		IA10	3.013	1.923	0.9849		1.97363	1.015		IA140	2.309	3.811	2.783	2.96767	0.767839		IA140	1.971	10.1	10.62	7.56367	4.85036
IA01	103.287	102.461	99.7014	101.879	92.3671	96.3072	99.3338	4.2359		IA30	0.06354	0.1002	0.09128		0.0850067	0.0191182		IA30	0.05678	0.04131	0.02135		0.0398133	0.0177624		IA141	0.06168	0.03463	0.05824	0.0515167	0.0147251		IA141	0.0989	0.0836	0.0624	0.0816333	0.0183293
cms02	54.5805	55.2276	56.4075	61.6984	12.177	15.0468	42.523	22.5525		IA32	0.5893	0.9711	1.105	0.3775	0.760725	0.33617		IA32	1.08	0.5929	0.1588		0.610567	0.460854		IA142	2.692	1.098	1.037	1.609	0.938401		IA142	4.807	5.544	3.683	4.678	0.937182
										IA34	IC₅₀ not reached							IA34	IC₅₀ not reached							IA143	19.57	14.01	8.759	14.113	5.40624		IA143	40.49	47.07	30.63	39.3967	8.27435
										IA36	0.03984	0.1354	0.1382		0.10448	0.0559974		IA36	0.1048	0.04509	0.01838		0.05609	0.0442476		IA145	14.09	14.23	11.9	13.4067	1.30669		IA145	40.73	46.92	42.08	43.2433	3.25485
										IA64	0.04412	0.03674	0.03839	0.02035	0.0349	0.0102026		IA64	0.06083	0.01737	0.03408	0.02569	0.0374267	0.018837		IA146	2.149	0.8103	0.6721	1.21047	0.815726		IA146	7.279	8.069	4.587	6.645	1.82553
										IA66	0.2132	0.125	0.08271		0.140303	0.0665774		IA66	0.1235	0.1146	0.3529		0.197	0.135087		IA147	0.0906	0.04548	0.06318	0.06642	0.0227338		IA147	0.1542	0.1273	0.1165	0.132667	0.0194145
										IA70	0.4732	0.2341	0.2442		0.317167	0.135223		IA70	0.505	1.394	0.2895		0.7295	0.585474		IA148	0.5239	0.2377	0.957	0.572867	0.362141		IA148	0.9862	0.7984	1.024	0.9362	0.120826
										IA72	IC₅₀ not reached							IA72	IC₅₀ not reached							IA149	0.8951	0.8237	1.324	1.01427	0.270602		IA149	6.796	11.6	8.055	8.817	2.491
										IA75	1.176	0.9244	0.476		0.8588	0.354581		IA75	1.472	1.152	0.8173		1.1471	0.327378		IA152	10.82	12.47	12.96	12.0833	1.12117		IA152	46.93	49.79	32.5	43.0733	9.26776
										IA76	IC₅₀ not reached							IA76	IC₅₀ not reached							IA153	2.899	1.768	1.824	2.16367	0.637433		IA153	12.37	15.42	6.989	11.593	4.26887
										IA77	IC₅₀ not reached							IA77	IC₅₀ not reached							IA158	0.7077	0.6926		0.70015	0.0106773		IA158	3.183	1.501		2.342	1.18935
										IA81	1.904	2.23	1.982		2.03867	0.170227		IA81	5.64	7.326	3.849		5.605	1.73876		IA159	5.526	6.93		6.228	0.992778		IA159	34.92	21.68		28.3	9.36209
										IA84	0.7034	1.253	0.5307		0.829033	0.377183		IA84	1.506	2.544	1.173		1.741	0.715073		IA162	3.281	6.184		4.7325	2.05273		IA162	15.81	14.43		15.12	0.975807
										IA89	33.39	89.31	86.02		69.5733	31.3788		IA89	IC₅₀ not reached							IA163	6.377	8.446		7.4115	1.463		IA163	IC₅₀ not reached
										IA92	IC₅₀ not reached							IA92	IC₅₀ not reached
										IA93	0.1407	0.2112	0.201		0.1843	0.0381016		IA93	0.1979	0.4275	0.4026		0.342667	0.125988
										IA96	0.0557	0.05375	0.3882		0.165883	0.192534		IA96	0.08306	0.1129	0.398		0.197987	0.173858

## Sheet: Fig.4a, 4c, 4d, 4e, 4f, 4g
Fig. 4a																		Fig. 4c
IRE1a	n1			IRE1a	n2			IRE1a	n3									IRE1a ∆Tm(°C)
IC50 (μM)	0.01416			IC50 (μM)	0.01704			IC50 (μM)	0.01555									IA107(μM)	∆Tm(°C)
IA107(μM)	inhibition(%)			IA107(μM)	inhibition(%)			IA107(μM)	inhibition(%)									100	5.7825	5.7925	5.8625	5.7925
50	91.3369	91.4695		50	84.6077	86.1159		50	92.8068	89.203	96.8587	95.5081						50	5.1825	5.3725	5.2525	5.2825
16.6667	92.4308	93.7071		16.6667	93.3922	93.79		16.6667	97.6814	96.2448	97.4358	96.6561						25	4.2925	4.2325	4.2925	4.2625
5.55556	94.4032	93.4916		5.55556	91.4695	91.7679		5.55556	95.6308	97.356	97.3928	95.1827						12.5	3.0725	3.1025	3.2125	3.2225
1.85185	91.4364	88.2209		1.85185	90.2099	90.1436		1.85185	94.5258	94.403	94.1574	94.1206						6.25	2.1225	2.2425	2.3625	2.3325
0.617284	87.7568	91.7181		0.617284	90.79	90.359		0.617284	95.7168	94.6915	94.2004	95.4712						3.125	1.4025	1.4225	1.5425	1.5625
0.205761	87.4585	89.8121		0.205761	83.0331	86.232		0.205761	91.7447	92.3156	91.8675	91.9902						1.563	0.5925	0.9225	0.8425	0.8525
0.068587	79.0552	79.9668		0.068587	71.6298	80.4309		0.068587	85.1081	83.9232	86.5447	86.2132
0.022862	60.0111	64.2873		0.022862	53.431	63.6409		0.022862	57.7207	60.9132	56.941	57.1436							IRE1a melting curve
0.007621	32.9284	36.9891		0.007621	42.8565	35.8952		0.007621	32.5251	36.27	1.70585	54.6511							IA107(μM)
0.00254	19.5693	22.9505		0.00254	10.0887	7.63567		0.00254	16.0104	22.8864	13.3091	11.3445							100				50				25				12.5				6.25				3.13				1.56				DMSO
0.000847	9.19367	14.5141		0.000847	16.4367	12.4423		0.000847	2.1356	5.08246	10.3622	6.00335						26	0.059461	0.0601754	0.0840859	0.06948	0.032093	0.0945916	0.0536269	0.0838438	0.114601	0.0291743	0.0369329	0.008422	0.0306385	0.0432802	0.0359024	0.0071429	0.0197918	0.0248169	0.0237792	0.004749	0.00622828	0	0	0.0266601	0	0	0	0	0	0	0
																		27	0.0512393	0.0516665	0.0731587	0.060316	0.0272781	0.0823246	0.0458151	0.0728771	0.0987175	0.024566	0.0313505	0.006897	0.0253171	0.0360469	0.0299587	0.0057506	0.0161283	0.0203344	0.0194821	0.003799	0.00498262	0.00032856	5.2165e-05	0.0216933	0.00214148	0.001182	0.0022909	0.000396	0.00435629	0.00438345	0.00453227
																		28	0.0430176	0.0431577	0.0622314	0.051152	0.0224632	0.0700575	0.0380033	0.0619104	0.0828344	0.0199577	0.0257681	0.005371	0.0199957	0.0288136	0.0240151	0.0043583	0.0124649	0.0158519	0.0151851	0.002849	0.00373697	0.00065712	0.00010433	0.0167265	0.00428297	0.0023639	0.00458181	0.000793	0.00871258	0.0087669	0.00906453
																		29	0.0347959	0.0346489	0.0513042	0.041987	0.0176482	0.0577904	0.0301915	0.0509438	0.0669513	0.0153494	0.0201857	0.003846	0.0146743	0.0215803	0.0180714	0.0029659	0.00880141	0.0113695	0.010888	0.001899	0.00249131	0.00098568	0.00015649	0.0117597	0.00642445	0.0035459	0.00687271	0.001189	0.0130689	0.0131503	0.0135968
p-IRE1a	n1					p-IRE1a	n2					p-IRE1a	n3					30	0.0265742	0.02614	0.0403769	0.032823	0.0128333	0.0455233	0.0223797	0.0399771	0.0510682	0.010741	0.0146034	0.002321	0.00935292	0.0143471	0.0121278	0.0015736	0.00513795	0.006887	0.00659097	0.00095	0.00124566	0.00131424	0.00020866	0.0067929	0.00856594	0.0047278	0.00916361	0.001586	0.0174252	0.0175338	0.0181291
IC50 (μM)	0.01114					IC50 (μM)	0.01016					IC50 (μM)	0.006629					31	0.0183524	0.0176312	0.0294497	0.023659	0.00801837	0.0332562	0.0145679	0.0290105	0.0351851	0.0061327	0.00902097	0.000796	0.00403153	0.00711378	0.00618411	0.0001813	0.00147448	0.0024046	0.00229391	0	0	0.0016428	0.00026082	0.0018261	0.0107074	0.0059098	0.0114545	0.001982	0.0217815	0.0219173	0.0226613
IA107(μM)	inhibition(%)					IA107(μM)	inhibition(%)					IA107(μM)	inhibition(%)					32	0.0114449	0.0107094	0.0199976	0.015625	0.00420619	0.0224425	0.00832045	0.019501	0.0220103	0.0026219	0.00456643	0	0.00086463	0.00226856	0.0020396	0	0	0	0	0.000605	0.00169985	0.0043806	0.00265678	0	0.0158168	0.0100707	0.0163443	0.005369	0.0303951	0.0300632	0.0311839
50	99.3509	99.647	99.647	99.4249		50	99.6857	99.5488	99.8623	99.6371		50	99.5356	99.4186	99.6857	99.6702		33	0.00600028	0.0053747	0.0121408	0.008971	0.00146639	0.0133869	0.00372947	0.0115279	0.0115624	0.0004551	0.00143345	0.000196	0	0	0	0.0012847	0.00119323	5.476e-05	0.0002053	0.003263	0.00694482	0.0102024	0.0080422	0.0019985	0.0247243	0.0180613	0.0247337	0.012831	0.0444095	0.0430545	0.0448588
16.6667	99.5101	99.7451	99.6211	99.5841		16.6667	99.5444	99.6813	99.6084	99.5996		16.6667	99.7497	99.6945	99.8071	99.2927		34	0.0021585	0.0017476	0.00601232	0.003956	0	0.0063759	0.00089589	0.0053977	0.00409971	0	0	0.001762	0.00193337	0.00060076	0.00065415	0.0045952	0.00592295	0.0034231	0.00382194	0.008824	0.0167298	0.0203096	0.0175138	0.0089823	0.039125	0.0313865	0.0380921	0.026008	0.0655641	0.0627183	0.0655188
5.55556	99.338	99.61	99.399	99.6341		5.55556	99.6834	99.5731	99.2552	99.4252		5.55556	99.4958	99.2	99.7077	99.2905		35	4.6183e-05	0	0.00185993	0.000842	5.38e-06	0.00175506	0	0.0014138	0	0.0016433	0.00085594	0.005221	0.00730442	0.00482262	0.00477075	0.0106643	0.0155459	0.0114605	0.0121838	0.018536	0.0326567	0.0366503	0.0327829	0.0227256	0.0614046	0.052242	0.0585072	0.047353	0.0963869	0.0914986	0.0956535
1.85185	97.1524	98.8328	98.5348	98.9308		1.85185	99.2111	99.4097	95.4939	98.7387		1.85185	99.2817	98.8182	99.253	98.8822		36	0	0.0004775	0	0	0.00202782	0	0.00147762	0	0.00017445	0.0062859	0.0049168	0.011263	0.0175099	0.0140254	0.013766	0.020796	0.0320226	0.0262137	0.0273007	0.03435	0.0570862	0.062093	0.0564088	0.0456855	0.0947743	0.0836988	0.0890742	0.080004	0.140159	0.132845	0.138437
0.617284	97.3874	97.8816	97.9056	97.9796		0.617284	97.7366	98.1184	96.783	97.2775		0.617284	97.6814	96.8139	97.9087	97.432		37	0.00261714	0.0037419	0.00095378	0.001974	0.00677258	0.00177637	0.00614646	0.0020454	0.00550383	0.0151679	0.0134967	0.021153	0.0345618	0.0302226	0.0296495	0.0369517	0.0581975	0.0505645	0.0520248	0.059119	0.0934375	0.100325	0.0918233	0.0812401	0.142962	0.129189	0.133506	0.127584	0.200045	0.190352	0.197197
0.205761	93.7085	93.3642	91.9689	91.0677		0.205761	93.3969	93.0548	92.4235	93.6662		0.205761	92.4257	90.0396	92.0195	89.7901		38	0.00892046	0.010879	0.0058532	0.007848	0.015618	0.00846948	0.0153248	0.0090252	0.0182135	0.0304132	0.0287219	0.036914	0.0617391	0.0565574	0.0553527	0.0622112	0.0981197	0.088633	0.090179	0.096815	0.145937	0.155253	0.143284	0.133248	0.20986	0.192041	0.195585	0.193103	0.278448	0.266831	0.275076
0.068587	81.1355	83.5598	81.5426	83.0971		0.068587	82.166	76.6984	79.9873	81.9916		0.068587	79.1927	72.5706	78.3318	75.8816		39	0.020373	0.0234031	0.016285	0.019093	0.030447	0.0220082	0.0308846	0.0228715	0.0411058	0.054826	0.0534518	0.061419	0.10267	0.0967711	0.0942489	0.10027	0.155752	0.144356	0.145366	0.15135	0.217776	0.228885	0.213766	0.204266	0.296823	0.273246	0.277006	0.277134	0.374787	0.361996	0.372188
0.022862	63.8509	64.5541	59.9647	60.9455		0.022862	59.9888	65.0436	66.7874	68.8844		0.022862	67.6924	59.2162	63.3881	60.4744		40	0.0392402	0.0435304	0.0345111	0.037917	0.054429	0.0452757	0.0556943	0.0465605	0.0781172	0.0924037	0.0914326	0.098564	0.16176	0.154829	0.150041	0.15553	0.234269	0.220939	0.22022	0.225661	0.31007	0.320879	0.304059	0.295109	0.402208	0.371445	0.376785	0.377724	0.485548	0.472475	0.485571
0.007621	42.6245	45.678	39.2565	44.4751		0.007621	44.3608	47.0316	42.2638	41.6016		0.007621	52.241	45.4423	49.835	9.79372		41	0.0687899	0.0743296	0.0637291	0.067437	0.0915329	0.0820139	0.0935165	0.0839552	0.133474	0.147446	0.146601	0.152649	0.242002	0.233585	0.225478	0.231193	0.334352	0.318938	0.315122	0.320256	0.420495	0.428307	0.411876	0.403896	0.520934	0.482526	0.49067	0.490304	0.60374	0.591439	0.608378
0.00254	23.2858	28.8746	16.05	21.4352		0.00254	17.7181	21.89	17.6077	20.1241		0.00254	28.2471	26.415	32.2204	27.5629		42	0.113089	0.119637	0.107892	0.111572	0.146452	0.136216	0.148495	0.139169	0.210771	0.223407	0.222045	0.226955	0.34385	0.333562	0.321464	0.327939	0.453115	0.435472	0.427423	0.432363	0.542982	0.545006	0.531584	0.525088	0.644587	0.599512	0.610938	0.607453	0.719953	0.709117	0.730216
0.000847	7.98136	12.3118	11.6085	17.0678		0.000847	20.3448	26.5695	22.6405	24.4505		0.000847	40.0564	34.7809	39.7915	37.1427		43	0.176416	0.183418	0.171003	0.174466	0.222934	0.210968	0.223994	0.215492	0.311283	0.321169	0.31863	0.322397	0.463749	0.451556	0.435706	0.442813	0.582812	0.5631	0.550531	0.55503	0.667358	0.662137	0.653552	0.649422	0.761672	0.713069	0.72707	0.719921	0.8236	0.814627	0.838273
																		44	0.261895	0.268486	0.255983	0.259297	0.322449	0.307572	0.321353	0.314365	0.432713	0.438311	0.434006	0.436712	0.594012	0.580334	0.561944	0.568885	0.712059	0.69101	0.67473	0.678252	0.782298	0.770961	0.76738	0.766361	0.861577	0.814772	0.829275	0.819691	0.906648	0.899651	0.922655
																		45	0.369692	0.374897	0.362961	0.366537	0.442085	0.423735	0.438099	0.433143	0.567125	0.567129	0.560963	0.562702	0.722067	0.708273	0.689668	0.694587	0.827377	0.806493	0.788718	0.790698	0.87755	0.863743	0.863585	0.865596	0.936452	0.897439	0.910005	0.900163	0.963864	0.95915	0.976922
																		46	0.49499	0.49807	0.487386	0.491836	0.573647	0.552005	0.566494	0.563895	0.701654	0.695529	0.688109	0.688873	0.834738	0.822504	0.806492	0.807445	0.917462	0.899029	0.882619	0.882871	0.946482	0.934286	0.935649	0.93916	0.982433	0.956178	0.964864	0.957031	0.994113	0.991665	1
																		47	0.627788	0.628402	0.619571	0.625388	0.704213	0.680918	0.694611	0.694388	0.82184	0.810561	0.803038	0.803062	0.921478	0.912423	0.900954	0.897641	0.975309	0.962045	0.949672	0.948701	0.986488	0.979476	0.980526	0.983419	1	0.98951	0.993583	0.989357	1	1	0.995959
																		48	0.754503	0.752922	0.746448	0.753604	0.820111	0.79781	0.80953	0.811384	0.915367	0.901783	0.895223	0.89502	0.976472	0.971439	0.965111	0.95928	1	0.994264	0.987702	0.986659	1	1	1	1	0.994321	1	1	1	0.987409	0.989986	0.973041
																		49	0.861778	0.858824	0.854891	0.862624	0.910325	0.891715	0.900516	0.903369	0.974757	0.962792	0.958021	0.958008	1	0.998638	0.996712	0.991602	0.996785	1	1	1	0.993045	0.999878	0.99928	0.995061	0.97305	0.992731	0.990301	0.993974	0.963411	0.968483	0.940064
																		50	0.939737	0.936604	0.934863	0.941707	0.968833	0.955822	0.961285	0.963916	1	0.993494	0.991003	0.991253	0.999055	1	1	1	0.975447	0.987682	0.99385	0.995459	0.973106	0.985107	0.985276	0.976769	0.94388	0.974046	0.970918	0.977299	0.934531	0.94161	0.904716
																		51	0.98475	0.982627	0.982294	0.986484	0.996409	0.989992	0.992373	0.993785	0.998408	1	1	1	0.983268	0.985019	0.983551	0.992754	0.945882	0.965898	0.977296	0.980144	0.946744	0.962092	0.96417	0.95306	0.912923	0.94989	0.947311	0.955363	0.905455	0.91407	0.871992
																		52	1	1	1	1	1	1	1	1	0.980564	0.990664	0.993256	0.991883	0.961337	0.962313	0.956586	0.977058	0.915747	0.941256	0.956902	0.959722	0.91907	0.936066	0.940798	0.929578	0.884001	0.924634	0.92301	0.932041	0.878851	0.8883	0.844075
																		53	0.993485	0.996351	0.995469	0.990481	0.988289	0.993813	0.99235	0.991441	0.956064	0.972731	0.978139	0.974115	0.939099	0.938674	0.926445	0.958224	0.889582	0.917739	0.93696	0.937933	0.89308	0.910571	0.917874	0.909373	0.858666	0.900676	0.899819	0.909293	0.855651	0.865205	0.821157
																		54	0.974153	0.980159	0.977311	0.967604	0.968661	0.978859	0.976429	0.976422	0.931944	0.95162	0.960045	0.952408	0.9194	0.917987	0.898046	0.939296	0.868766	0.896561	0.918926	0.916413	0.869656	0.886896	0.896195	0.892677	0.836625	0.8785	0.877855	0.887411	0.835051	0.844187	0.801941
																		55	0.949238	0.958187	0.952998	0.93945	0.946408	0.960463	0.957283	0.96033	0.91156	0.930339	0.941698	0.930101	0.901959	0.900711	0.873213	0.920762	0.852075	0.876891	0.902225	0.895175	0.848524	0.864824	0.875419	0.878336	0.816957	0.857651	0.856669	0.865955	0.816103	0.824438	0.784994
																		56	0.923366	0.93494	0.927272	0.91127	0.924224	0.941371	0.937406	0.945317	0.894981	0.909388	0.923277	0.908179	0.885293	0.885264	0.851683	0.901834	0.837609	0.85757	0.885464	0.87376	0.828977	0.843792	0.855069	0.864565	0.798622	0.837543	0.83587	0.844575	0.798065	0.805309	0.769187
																		57	0.89847	0.912232	0.902048	0.885135	0.902408	0.92179	0.917058	0.930736	0.880409	0.888381	0.904018	0.886378	0.867966	0.870271	0.83248	0.88197	0.823676	0.83791	0.867636	0.851959	0.810305	0.823455	0.834762	0.850187	0.781075	0.817838	0.815371	0.823211	0.780599	0.786556	0.754064
																		58	0.874562	0.890058	0.877498	0.860945	0.880557	0.901405	0.895896	0.915251	0.86605	0.867174	0.883564	0.86445	0.849662	0.854593	0.815199	0.861092	0.809173	0.817896	0.848376	0.829915	0.792007	0.803389	0.814466	0.834344	0.763984	0.798296	0.795056	0.801932	0.763459	0.767827	0.739104
																		59	0.851194	0.868057	0.853323	0.837871	0.858659	0.880008	0.874149	0.89771	0.85062	0.845865	0.86216	0.842437	0.830389	0.837736	0.799053	0.83944	0.793413	0.797833	0.827791	0.807912	0.773862	0.783508	0.794245	0.816706	0.747175	0.778966	0.775029	0.780927	0.746653	0.749239	0.72422
																		60	0.828211	0.846204	0.829145	0.815472	0.836844	0.857981	0.852215	0.878195	0.833528	0.824585	0.840257	0.820462	0.810556	0.819629	0.783422	0.817372	0.77629	0.778138	0.806152	0.786171	0.755652	0.763924	0.774103	0.797396	0.730491	0.75979	0.755322	0.760246	0.730082	0.730771	0.709341
																		61	0.805644	0.82449	0.805193	0.793569	0.815142	0.835674	0.830295	0.857013	0.814577	0.80345	0.818181	0.79857	0.790481	0.800618	0.767498	0.795251	0.757934	0.758898	0.783974	0.764798	0.737456	0.744545	0.754079	0.776985	0.71389	0.740718	0.735864	0.739943	0.713713	0.712365	0.694472
																		62	0.783462	0.802803	0.781607	0.772052	0.793536	0.813513	0.80865	0.834734	0.794074	0.782399	0.796161	0.776922	0.770434	0.780996	0.750862	0.773267	0.738827	0.740171	0.761772	0.743905	0.719281	0.725322	0.734286	0.755989	0.697394	0.72173	0.71669	0.720026	0.697568	0.694038	0.679463
																		63	0.761759	0.781231	0.758513	0.750887	0.77227	0.791632	0.787441	0.812104	0.772738	0.761504	0.7744	0.755687	0.750496	0.761259	0.732983	0.751722	0.719479	0.72182	0.739933	0.723582	0.701138	0.706479	0.714808	0.735007	0.681004	0.702907	0.697894	0.700495	0.681511	0.676058	0.664426
																		64	0.740522	0.759834	0.73592	0.730119	0.751276	0.770133	0.766586	0.78967	0.751304	0.740831	0.752896	0.734892	0.730734	0.741615	0.713976	0.730706	0.70024	0.703724	0.718672	0.703782	0.683033	0.687976	0.695648	0.71447	0.664719	0.68412	0.679399	0.681248	0.665561	0.658303	0.649315
																		65	0.719868	0.738747	0.714072	0.709772	0.730592	0.749105	0.746064	0.76751	0.730275	0.720409	0.731659	0.714643	0.711205	0.722197	0.694181	0.71036	0.681357	0.685735	0.698153	0.684487	0.665019	0.669695	0.676873	0.69456	0.648557	0.66541	0.661228	0.662389	0.649758	0.640879	0.634218
[truncated: 56 more columns]

## Sheet: Fig. 4b
Fig.4b

## Sheet: Fig.5a, 5b, 5e
Fig.5a										Fig.5b																														Fig.5e
	IRE1a Velocity (FL.I/s)									G1749 to IRE1a								G1749 to IRE1a with 50 μM IA107								G1749 to IRE1a with 200 μM IA107								G1749 to IRE1a with 1 mM IA107							IRE1a Kinase Displacement(%)
			IA107(μM)							DP_X	DP_Y		Fit_X	Fit_Y	NDH_X	NDH_Y		DP_X	DP_Y		Fit_X	Fit_Y	NDH_X	NDH_Y		DP_X	DP_Y		Fit_X	Fit_Y	NDH_X	NDH_Y		DP_X	DP_Y		NDH_X	NDH_Y		Conc.(nM)	IA01		IA64		IA107		IA06		IA10
RNA(nM)	DMSO		1		0.1		0.01			0.083333	-0.006401		0.038241	-7.52937	0.23055	-7.63559		0.083333	-0.0006		0.038241	2.80032	0.23055	2.73621		0.083333	-0.00153		0.038241	3.27218	0.23055	3.02244		0.083333	0.000472		0.23055	-0.515087		50000	70	80	109	98	96	99	17	29	58
10000	9.776	8.647	0.9018	0.8389	1.848	1.988	7.224	6.354		0.1	-0.004523		0.23055	-7.52698	0.424683	-8.74585		0.1	-0.00029		0.23055	2.7851	0.424683	2.74565		0.1	-0.00046		0.23055	3.12605	0.424683	2.88628		0.1	0.001352		0.424683	-0.775197		16700	63	79	98	105	94	96	9	23	63
5000	9.966	9.246	0.6808	0.6608	1.807	2.323	7.329	6.249		0.116667	-0.004106		0.424683	-7.52049	0.620641	-6.65643		0.116667	-0.00033		0.424683	2.74554	0.620641	2.72036		0.116667	-0.00021		0.424683	2.82479	0.620641	2.75334		0.116667	0.001722		0.620641	-0.64547		5560	50	53	104	85	88	89	-29	8	35
2500	9.714	8.764	0.5776	0.5615	1.974	2.053	6.959	6.456		0.133333	-0.003489		0.620641	-7.50701	0.818424	-7.37256		0.133333	-0.00046		0.620641	2.66757	0.818424	2.44187		0.133333	-0.00029		0.620641	2.44492	0.818424	1.66913		0.133333	0.001983		0.818424	-0.870316		1850	40	31	75	64	76	74	21	6	52
1250	6.753	6.459	0.4268	0.4522	1.54	1.466	4.619	140.6*		0.15	-0.002812		0.818424	-7.4719	1.01803	-6.88287		0.15	-0.00043		0.818424	2.49174	1.01803	2.16854		0.15	-0.00013		0.818424	2.01189	1.01803	1.45581		0.15	0.002243		1.01803	-0.533152		617	22	14	43	37	45	48	3	-11	21
625	4.494	3.75	0.3865	0.3709	1	0.9697	2.762	3.207		0.166667	-0.002274		1.01803	-7.30399	1.21946	-4.68208		0.166667	-0.00035		1.01803	2.06362	1.21946	1.15799		0.166667	0.000199		1.01803	1.57832	1.21946	1.41123		0.166667	0.002473		1.21946	-0.675403		206	0	7	9	9	20	18	5	-26	22
312.5	2.434	2.545	0.1799	0.1613	0.4252	0.4805	1.808	1.694		0.183333	-0.001657		1.21946	-4.62432	1.42272	-0.328992		0.183333	-0.00022		1.21946	1.27944	1.42272	0.695287		0.183333	0.000515		1.21946	1.19755	1.42272	1.01179		0.183333	0.002764		1.42272	-0.887427		68.6	-3	12	3	47	23	13	-10	3	-16
156.25	1.628	1.311	0.1159	0.1007	0.2351	0.2551	1.037	1.101		0.2	-0.000974		1.42272	-0.417747	1.6278	0.334407		0.2	-8.7e-05		1.42272	0.5962	1.6278	0.261087		0.2	0.000501		1.42272	0.896135	1.6278	0.586072		0.2	0.002733		1.6278	-0.758093		22.9	-3	-6	20	3	11	10	-15	20	27
78.125	0.7602	0.7831	0.06829	0.06554	0.1711	0.1911	0.5074	0.4193		0.216667	-0.000521		1.6278	-0.079254	1.83471	0.606933		0.216667	5.2e-05		1.6278	0.279839	1.83471	0.139167		0.216667	0.000397		1.6278	0.672324	1.83471	0.511304		0.216667	0.002772		1.83471	-0.90236		7.62	1	6	3	25	0	19	-9	23	-18
39.0625	0.4964	0.4572	0.05846	0.04879	0.1306	0.1474	0.3458	0.2988		0.233333	-0.000198		1.83471	-0.031926	2.04344	0.055729		0.233333	0		1.83471	0.150864	2.04344	0.136765		0.233333	0.000212		1.83471	0.510806	2.04344	0.317817		0.233333	0.002772		2.04344	-1.09392		2.5	-12	-8	0	-36	-4	1	-24	-13	10
19.5312	0.2293	0.216	0.03197	0.03606	0.07041	0.07322	0.1364	0.1649		0.25	-2.5e-05		2.04344	-0.016728	2.25399	0.689563		0.25	-0.00013		2.04344	0.091725	2.25399	0.022793		0.25	3.8e-05		2.04344	0.394769	2.25399	0.329347		0.25	0.002681		2.25399	-0.993022
9.76562	0.1656	0.09352	0.02143	0.0187	0.04078	0.0416	0.1031	0.08346		0.266667	-0.000212		2.25399	-0.009912	2.46637	0.084198		0.266667	-0.00029		2.25399	0.060785	2.46637	0.099199		0.266667	0.000124		2.25399	0.31066	2.46637	0.245518		0.266667	0.00252		2.46637	-1.00415
4.88281	0.07112	0.05736	0.01576	0.01667	0.02504	0.02409	0.05192	0.05114		0.283333	-7.9e-05		2.46637	-0.006219	2.68058	-0.398094		0.283333	-0.0004		2.46637	0.04283	2.68058	0.112773		0.283333	-0.00012		2.46637	0.248754	2.68058	0.252181		0.283333	0.00264		2.68058	-0.887136
2.44141	0.0385	0.03602	0.01511	0.01268	0.01634	0.01556	0.02498	0.03818		0.3	0.000149		2.68058	-0.003946	2.89661	-0.812049		0.3	-0.00038		2.68058	0.031557	2.89661	0.136072		0.3	-7.3e-05		2.68058	0.202379	2.89661	0.103156		0.3	0.002785		2.89661	-1.04775
1.2207	0.02483	0.02377	0.008809	0.009978	0.01054	0.01126	0.01786	0.02573		0.316667	0.000537		2.89661	-0.002408	3.11446	0.180332		0.316667	-0.00033		2.89661	0.024038	3.11446	-0.024508		0.316667	3.3e-05		2.89661	0.167011	3.11446	0.099975		0.316667	0.00296		3.11446	-1.08567
0.610352	0.01915	0.01727	0.009112	0.007857	0.00935	0.009307	0.01485	0.01781		0.333333	0.000824		3.11446	-0.001283	3.33414	0.320722		0.333333	-0.00033		3.11446	0.018775	3.33414	0.018011		0.333333	-2.1e-05		3.11446	0.139571	3.33414	0.242796		0.333333	0.003236		3.33414	-1.06665
0.305176	0.01273	0.01175	0.006775	0.006926	0.009242	0.008593	0.01065	0.01011		0.35	0.000992		3.33414	-0.000408	3.55564	-0.8675		0.35	-0.00031		3.33414	0.014946	3.55564	-0.163882		0.35	-9.4e-05		3.33414	0.117938	3.55564	0.011511		0.35	0.003181		3.55564	-0.958117
										0.366667	0.00092		3.55564	0.000311	3.77897	-0.41315		0.366667	-6e-06		3.55564	0.012068	3.77897	-0.036893		0.366667	-5.8e-05		3.55564	0.100632	3.77897	0.121406		0.366667	0.003136		3.77897	-1.10878
										0.383333	0.000808		3.77897	0.000928				0.383333	6.3e-05		3.77897	0.009844				0.383333	-5.2e-05		3.77897	0.0866				0.383333	0.003051
										0.4	0.001179							0.4	-8.5e-05							0.4	-9.5e-05							0.4	0.002997
										0.416667	0.00173							0.416667	-8.3e-05							0.416667	-0.00012							0.416667	0.003063
										0.433333	0.001981							0.433333	-6.2e-05							0.433333	-3.1e-05							0.433333	0.003138
										0.45	0.002202							0.45	0.00024							0.45	0.000115							0.45	0.003284
										0.466667	0.002484							0.466667	0.000252							0.466667	0.000182							0.466667	0.003979
										0.483333	0.002995							0.483333	0.000504							0.483333	0.000139							0.483333	0.004815
										0.5	0.003175							0.5	0.000438							0.5	-3.4e-05							0.5	0.002562
										0.516667	0.003286							0.516667	0.000393							0.516667	-0.00024							0.516667	0.002389
										0.533333	0.003297							0.533333	0.000908							0.533333	-0.00022							0.533333	-0.00472
										0.55	0.003498							0.55	0.001253							0.55	-6.2e-05							0.55	-0.01442
										0.566667	0.003629							0.566667	0.001238							0.566667	6e-06							0.566667	-0.01868
										0.583333	0.00377							0.583333	0.001283							0.583333	0.000113							0.583333	-0.01729
										0.6	0.00394							0.6	0.001522							0.6	5.1e-05							0.6	-0.01483
										0.616667	0.003771							0.616667	0.00163							0.616667	-0.00025							0.616667	-0.01229
										0.633333	0.003573							0.633333	0.000969							0.633333	-0.00044							0.633333	-0.01003
										0.65	0.003214							0.65	0.000638							0.65	-0.00056							0.65	-0.00783
										0.666667	0.002675							0.666667	0.000536							0.666667	-0.00046							0.666667	-0.00576
										0.683333	0.002226							0.683333	0.000345							0.683333	-0.00036							0.683333	-0.00465
										0.7	0.001871							0.7	0.000146							0.7	-0.00037							0.7	-0.0037
										0.716667	0.001536							0.716667	-0.00024							0.716667	-0.00028							0.716667	-0.00217
										0.733333	0.001161							0.733333	7.9e-05							0.733333	-9.1e-05							0.733333	-0.00107
										0.75	0.000727							0.75	0.00014							0.75	9.8e-05							0.75	-0.00046
										0.766667	0.000492							0.766667	-0.00023							0.766667	2.7e-05							0.766667	9.8e-05
										0.783333	0.000297							0.783333	-0.00064							0.783333	1.6e-05							0.783333	0.000853
										0.8	3.5e-05							0.8	-0.00096							0.8	0.000166							0.8	0.001479
										0.816667	-0.000467							0.816667	-0.00136							0.816667	-0.0001							0.816667	0.001894
										0.833333	-0.001019							0.833333	-0.0012							0.833333	6.7e-05							0.833333	0.002359
										0.85	-0.00159							0.85	-0.00086							0.85	0.000138							0.85	0.002684
										0.866667	-0.002372							0.866667	-0.00074							0.866667	0.000148							0.866667	0.003059
										0.883333	-0.003234							0.883333	-0.00031							0.883333	5.8e-05							0.883333	0.003065
										0.9	-0.003624							0.9	-0.00021							0.9	0.000481							0.9	0.003307
										0.916667	-0.003683							0.916667	-0.00044							0.916667	0.000773							0.916667	0.003518
										0.933333	-0.003983							0.933333	-0.00083							0.933333	0.000475							0.933333	0.003539
										0.95	-0.004222							0.95	-0.00054							0.95	0.000357							0.95	0.00378
										0.966667	-0.004092							0.966667	0.000531							0.966667	0.000609							0.966667	0.003641
										0.983333	-0.004552							0.983333	0.001323							0.983333	0.001161							0.983333	0.003383
										1	-0.006595							1	0.000456							1	0.001165							1	0.002983
										1.01667	-0.007298							1.01667	0.000499							1.01667	0.00094							1.01667	0.002654
										1.03333	-0.006382							1.03333	0.004292							1.03333	-0.0002							1.03333	0.005504
										1.05	-0.012685							1.05	0.005454							1.05	-0.0018							1.05	0.005814
										1.06667	-0.017749							1.06667	0.001837							1.06667	-0.00267							1.06667	0.005285
										1.08333	-0.021342							1.08333	0.00095							1.08333	-0.00267							1.08333	0.004625
										1.1	-0.021851							1.1	0.002683							1.1	-0.00198							1.1	0.004346
										1.11667	-0.020379							1.11667	0.003565							1.11667	-0.00174							1.11667	0.004087
										1.13333	-0.018878							1.13333	0.003598							1.13333	-0.00198							1.13333	0.003657
										1.15	-0.018456							1.15	0.003541							1.15	-0.00205							1.15	0.003828
										1.16667	-0.019775							1.16667	0.003294							1.16667	-0.00227							1.16667	0.004229
										1.18333	-0.019034							1.18333	0.002826							1.18333	-0.00227							1.18333	0.004549
										1.2	-0.018168							1.2	0.002449							1.2	-0.002							1.2	0.004392
										1.21667	-0.017072							1.21667	0.002291							1.21667	-0.00133							1.21667	0.004034
										1.23333	-0.015837							1.23333	0.002444							1.23333	-0.00067							1.23333	0.003966
										1.25	-0.014811							1.25	0.002227							1.25	-0.00045							1.25	0.004218
										1.26667	-0.013496							1.26667	0.001959							1.26667	-0.00051							1.26667	0.00453
										1.28333	-0.012001							1.28333	0.001792							1.28333	-0.00014							1.28333	0.005142
										1.3	-0.010501							1.3	0.001474							1.3	0.00012							1.3	0.005078
										1.31667	-0.009003							1.31667	0.001146							1.31667	-6e-05							1.31667	0.004742
										1.33333	-0.007854							1.33333	0.000768							1.33333	0.00039							1.33333	0.004027
										1.35	-0.006946							1.35	0.00048							1.35	0.00098							1.35	0.003832
										1.36667	-0.006257							1.36667	0.000353							1.36667	0.00132							1.36667	0.004296
										1.38333	-0.005378							1.38333	0.000535							1.38333	0.00198							1.38333	0.004331
										1.4	-0.004667							1.4	0.000656							1.4	0.002591							1.4	0.00448
										1.41667	-0.003866							1.41667	0.000558							1.41667	0.002923							1.41667	0.004178
										1.43333	-0.002965							1.43333	0.00035							1.43333	0.002655							1.43333	0.003537
										1.45	-0.001844							1.45	0.000311							1.45	0.002086							1.45	0.002595
										1.46667	-0.000893							1.46667	0.000323							1.46667	0.001998							1.46667	0.002254
										1.48333	-0.000202							1.48333	0.000285							1.48333	0.00227							1.48333	0.002092
										1.5	0.000551							1.5	0.000316							1.5	0.002293							1.5	0.002046
										1.51667	0.001203							1.51667	0.000136							1.51667	0.002337							1.51667	0.002709
										1.53333	0.001816							1.53333	3.7e-05							1.53333	0.00253							1.53333	0.002962
										1.55	0.002128							1.55	-0.00018							1.55	0.002823							1.55	0.003165
										1.56667	0.002221							1.56667	-0.00038							1.56667	0.002457							1.56667	0.003648
										1.58333	0.002243							1.58333	-0.0004							1.58333	0.00213							1.58333	0.003792
										1.6	0.002077							1.6	-0.00031							1.6	0.001715							1.6	0.003751
										1.61667	0.00196							1.61667	-0.00024							1.61667	0.00146							1.61667	0.00383
										1.63333	0.001903							1.63333	-0.00048							1.63333	0.001026							1.63333	0.003859
										1.65	0.002026							1.65	-0.0006							1.65	0.000651							1.65	0.003888
										1.66667	0.002149							1.66667	-0.00048							1.66667	0.000396							1.66667	0.003667
										1.68333	0.002172							1.68333	-0.00056							1.68333	0.000321							1.68333	0.003387
										1.7	0.002196							1.7	-0.00041							1.7	0.000348							1.7	0.003153
										1.71667	0.002389							1.71667	-0.00038							1.71667	0.000354							1.71667	0.003199
										1.73333	0.002682							1.73333	-0.00058							1.73333	0.000211							1.73333	0.003135
										1.75	0.002745							1.75	-0.00045							1.75	-4.2e-05							1.75	0.002991
										1.76667	0.002598							1.76667	-0.00029							1.76667	-0.00021							1.76667	0.002748
										1.78333	0.0024							1.78333	-0.0003							1.78333	-0.00037							1.78333	0.002574
										1.8	0.002263							1.8	-0.00013							1.8	-0.00062							1.8	0.002538
										1.81667	0.002125							1.81667	7.6e-05							1.81667	-0.00093							1.81667	0.002893
										1.83333	0.002087							1.83333	0.000166							1.83333	-0.00104							1.83333	0.002947
										1.85	0.001949							1.85	0.000116							1.85	-0.00096							1.85	0.002771
										1.86667	0.001711							1.86667	6.6e-05							1.86667	-0.00099							1.86667	0.002755
										1.88333	0.001482							1.88333	-0.0002							1.88333	-0.00105							1.88333	0.00265
										1.9	0.001214							1.9	-0.00011							1.9	-0.00099							1.9	0.002423
										1.91667	0.001243							1.91667	0.000218							1.91667	-0.00086							1.91667	0.002307
										1.93333	0.001433							1.93333	0.000189							1.93333	-0.00084							1.93333	0.00237
										1.95	0.001563							1.95	0.00048							1.95	-0.00078							1.95	0.002264
										1.96667	0.001543							1.96667	0.000741							1.96667	-0.00074							1.96667	0.002407
										1.98333	0.001263							1.98333	0.000703							1.98333	-0.00089							1.98333	0.002541
										2	0.001022							2	0.000636							2	-0.00076							2	0.002295
										2.01667	0.000939							2.01667	0.0007							2.01667	-0.00048							2.01667	0.002109
										2.03333	0.000806							2.03333	0.000704							2.03333	-0.00026							2.03333	0.001913
										2.05	0.000633							2.05	0.000548							2.05	-0.00016							2.05	0.001937
										2.06667	0.00049							2.06667	0.000321							2.06667	-7.1e-05							2.06667	0.00212
										2.08333	0.000598							2.08333	6.5e-05							2.08333	-9e-06							2.08333	0.002154
										2.1	0.000973							2.1	-8e-06							2.1	0.000104							2.1	0.0018
										2.11667	0.001536							2.11667	-2e-06							2.11667	0.000226							2.11667	0.001485
										2.13333	0.00204							2.13333	2.5e-05							2.13333	0.000519							2.13333	0.00117
										2.15	0.002454							2.15	-6.8e-05							2.15	0.000562							2.15	0.001066
										2.16667	0.002817							2.16667	-0.00018							2.16667	0.000665							2.16667	0.000891
										2.18333	0.003321							2.18333	-0.00033							2.18333	0.000838							2.18333	0.000766
										2.2	0.003792							2.2	-0.00048							2.2	0.001023							2.2	0.000374
										2.21667	0.004401							2.21667	-6.6e-05							2.21667	0.001317							2.21667	0.000302
										2.23333	0.00491							2.23333	3e-06							2.23333	0.001351							2.23333	0.00067
										2.25	0.005399							2.25	-2.7e-05							2.25	0.001216							2.25	0.000568
										2.26667	0.005868							2.26667	-2.7e-05							2.26667	0.00119							2.26667	0.000256
										2.28333	0.006298							2.28333	-0.00011							2.28333	0.001324							2.28333	0.000414
										2.3	0.006784							2.3	0.000275							2.3	0.00152							2.3	0.000255
										2.31667	0.007307							2.31667	0.000937							2.31667	0.001486							2.31667	0.000147
										2.33333	0.007671							2.33333	0.00115							2.33333	0.001382							2.33333	0.000248
										2.35	0.007725							2.35	0.001293							2.35	0.001287							2.35	0.00035
										2.36667	0.007849							2.36667	-0.00011							2.36667	0.001173							2.36667	0.000512
										2.38333	0.007813							2.38333	-0.00101							2.38333	0.001259							2.38333	0.000293
										2.4	0.007483							2.4	-0.00095							2.4	0.001176							2.4	0.000489
										2.41667	0.007091							2.41667	-0.00092							2.41667	0.001063							2.41667	0.000426
										2.43333	0.006468							2.43333	-0.00052							2.43333	0.00088							2.43333	0.000462
										2.45	0.005616							2.45	-0.00063							2.45	0.000537							2.45	0.000618
										2.46667	0.005074							2.46667	-0.00055							2.46667	0.000214							2.46667	0.000495
										2.48333	0.004772							2.48333	-0.00076							2.48333	9.1e-05							2.48333	0.000661
										2.5	0.004285							2.5	-0.00037							2.5	7.9e-05							2.5	0.000503
										2.51667	0.003756							2.51667	9e-06							2.51667	-6.2e-05							2.51667	0.000375
										2.53333	0.003267							2.53333	0.000218							2.53333	-0.00028							2.53333	0.000288
										2.55	0.002757							2.55	0.000397							2.55	-0.00062							2.55	3e-05
										2.56667	0.002408							2.56667	-6.4e-05							2.56667	-0.00086							2.56667	-3.8e-05
										2.58333	0.002019							2.58333	0.001565							2.58333	-0.00076							2.58333	0.000295
										2.6	0.001545							2.6	0.001297							2.6	-0.0006							2.6	0.000503
										2.61667	0.001188							2.61667	0.000559							2.61667	-0.00044							2.61667	0.000763
										2.63333	0.000861							2.63333	-0.0002							2.63333	-0.0006							2.63333	0.001162
										2.65	0.000384							2.65	-0.00045							2.65	-0.00051							2.65	0.001021
										2.66667	-4.3e-05							2.66667	-0.00075							2.66667	-0.00048							2.66667	0.000841
										2.68333	-0.00024							2.68333	-0.00052							2.68333	-0.00057							2.68333	0.00108
										2.7	-0.000523							2.7	-0.00046							2.7	-0.00071							2.7	0.001186
										2.71667	-0.001029							2.71667	-0.00078							2.71667	-0.00054							2.71667	0.001533
										2.73333	-0.001554							2.73333	-0.00023							2.73333	-0.00034							2.73333	0.00146
										2.75	-0.00212							2.75	-6.5e-05							2.75	-0.00011							2.75	0.000907
										2.76667	-0.002596							2.76667	0.000301							2.76667	-0.00053							2.76667	0.000814
										2.78333	-0.002971							2.78333	0.000878							2.78333	-0.00044							2.78333	0.001022
										2.8	-0.003503							2.8	0.000768							2.8	-0.00043							2.8	0.001485
										2.81667	-0.003809							2.81667	0.001399							2.81667	-0.00019							2.81667	0.00181
										2.83333	-0.003884							2.83333	0.00161							2.83333	0.000218							2.83333	0.001574
										2.85	-0.003829							2.85	0.001181							2.85	0.000339							2.85	0.001269
										2.86667	-0.003774							2.86667	0.000971							2.86667	0.000591							2.86667	0.001143
										2.88333	-0.003649							2.88333	0.000572							2.88333	0.000963							2.88333	0.000868
										2.9	-0.003641							2.9	0.000396							2.9	0.000976							2.9	0.000298
										2.91667	-0.003697							2.91667	8.1e-05							2.91667	0.001029							2.91667	-0.00017
										2.93333	-0.003772							2.93333	-6.4e-05							2.93333	0.000972							2.93333	-0.00012
										2.95	-0.004068							2.95	-0.00013							2.95	0.000835							2.95	-0.00012
										2.96667	-0.004353							2.96667	-0.00025							2.96667	0.000788							2.96667	-0.0003
										2.98333	-0.004519							2.98333	-0.0004							2.98333	0.0007							2.98333	-0.00062
										3	-0.004551							3	-0.00052							3	0.000524							3	-0.00069
										3.01667	-0.004477							3.01667	-0.00084							3.01667	0.000558							3.01667	-0.00062
										3.03333	-0.004292							3.03333	-0.00085							3.03333	0.000582							3.03333	-0.00058
										3.05	-0.003788							3.05	-0.00081							3.05	0.000466							3.05	-0.00027
										3.06667	-0.003094							3.06667	-0.00081							3.06667	0.00026							3.06667	-0.00032
										3.08333	-0.002299							3.08333	-0.00064							3.08333	0.000144							3.08333	-0.00034
										3.1	-0.001617							3.1	-0.0005							3.1	2.9e-05							3.1	-0.00028
										3.11667	-0.001157							3.11667	-0.0005							3.11667	-0.00045							3.11667	-0.00025
										3.13333	-0.000747							3.13333	-0.00051							3.13333	-0.00062							3.13333	-0.00048
										3.15	-0.000587							3.15	-0.00038							3.15	-0.0004							3.15	-0.00049
										3.16667	-0.000437							3.16667	-0.00057							3.16667	-9.2e-05							3.16667	-0.0004
										3.18333	-0.000417							3.18333	-0.00057							3.18333	-0.00021							3.18333	-0.0003
										3.2	-0.00041							3.2	-0.00029							3.2	-0.00042							3.2	-0.00031
										3.21667	-0.000313							3.21667	-8.1e-05							3.21667	-0.00054							3.21667	-0.00028
										3.23333	0.000103							3.23333	-9.8e-05							3.23333	-0.00078							3.23333	-0.00033
										3.25	0.000649							3.25	-8.6e-05							3.25	-0.00076							3.25	-0.00033
										3.26667	0.001196							3.26667	8.7e-05							3.26667	-0.0004							3.26667	-0.00026
										3.28333	0.001792							3.28333	0.0001							3.28333	-0.00022							3.28333	-0.00037
										3.3	0.002324							3.3	-2.5e-05							3.3	-0.00025							3.3	-0.00035
										3.31667	0.002708							3.31667	-0.00013							3.31667	-0.00012							3.31667	-0.00043
										3.33333	0.002912							3.33333	0.000106							3.33333	1.2e-05							3.33333	-0.00051
										3.35	0.003156							3.35	0.000242							3.35	-0.00011							3.35	-0.00052
										3.36667	0.00329							3.36667	0.000388							3.36667	0.000294							3.36667	-0.0005
										3.38333	0.003084							3.38333	0.000424							3.38333	0.00062							3.38333	-0.00049
										3.4	0.00329							3.4	0.000613							3.4	0.000577							3.4	-0.0006
										3.41667	0.00386							3.41667	0.001113							3.41667	0.000253							3.41667	-0.00043
										3.43333	0.004589							3.43333	0.001143							3.43333	0.00022							3.43333	-0.00063
										3.45	0.005258							3.45	0.001433							3.45	0.000237							3.45	-0.00065
										3.46667	0.003688							3.46667	0.001983							3.46667	-0.00052							3.46667	-0.00068
										3.48333	0.001337							3.48333	0.002003							3.48333	-0.00185							3.48333	-0.0008
										3.5	-0.0002							3.5	0.002456							3.5	-0.00214							3.5	0.000415
										3.51667	0.003866							3.51667	0.00415							3.51667	0.001006							3.51667	0.004123
										3.53333	0.008083							3.53333	0.005864							3.53333	0.004023							3.53333	0.005881
										3.55	-0.019441							3.55	0.003588							3.55	0.001871							3.55	0.002158
										3.56667	-0.070454							3.56667	0.006082							3.56667	0.001149							3.56667	-0.00727
										3.58333	-0.133548							3.58333	0.018156							3.58333	0.001387							3.58333	-0.01199
										3.6	-0.205679							3.6	0.038503							3.6	-2.5e-05							3.6	-0.0155
										3.61667	-0.258967							3.61667	0.05707							3.61667	0.001184							3.61667	-0.01761
										3.63333	-0.285884							3.63333	0.065418							3.63333	0.005322							3.63333	-0.01896
										3.65	-0.288842							3.65	0.067096							3.65	0.009391							3.65	-0.01844
										3.66667	-0.282409							3.66667	0.062943							3.66667	0.01128							3.66667	-0.01875
										3.68333	-0.265537							3.68333	0.058181							3.68333	0.021008							3.68333	-0.01881
										3.7	-0.234533							3.7	0.058661							3.7	0.027528							3.7	-0.01651
										3.71667	-0.201316							3.71667	0.054792							3.71667	0.035927							3.71667	-0.01333
										3.73333	-0.165789							3.73333	0.051253							3.73333	0.038387							3.73333	-0.01052
										3.75	-0.133272							3.75	0.047904							3.75	0.041196							3.75	-0.01
										3.76667	-0.106975							3.76667	0.041425							3.76667	0.040616							3.76667	-0.00967
										3.78333	-0.087398							3.78333	0.035376							3.78333	0.040056							3.78333	-0.00951
										3.8	-0.06821							3.8	0.029329							3.8	0.040336							3.8	-0.00881
										3.81667	-0.050899							3.81667	0.023582							3.81667	0.038726							3.81667	-0.00801
										3.83333	-0.042589							3.83333	0.018916							3.83333	0.036777							3.83333	-0.00685
										3.85	-0.037828							3.85	0.01965							3.85	0.034498							3.85	-0.00593
										3.86667	-0.034888							3.86667	0.014983							3.86667	0.032228							3.86667	-0.00545
										3.88333	-0.031187							3.88333	0.008707							3.88333	0.029839							3.88333	-0.00446
										3.9	-0.027267							3.9	0.007272							3.9	0.02771							3.9	-0.00354
										3.91667	-0.023655							3.91667	0.005918							3.91667	0.025962							3.91667	-0.0022
										3.93333	-0.021302							3.93333	0.002944							3.93333	0.024633							3.93333	-0.00071
										3.95	-0.019519							3.95	0.00264							3.95	0.023385							3.95	-5.9e-05
										3.96667	-0.017126							3.96667	0.002516							3.96667	0.021986							3.96667	-5.4e-05
										3.98333	-0.015513							3.98333	0.002862							3.98333	0.020688							3.98333	-0.00022
										4	-0.015022							4	0.003299							4	0.0197							4	-0.00031
										4.01667	-0.014099							4.01667	0.003637							4.01667	0.018503							4.01667	-0.00033
										4.03333	-0.012625							4.03333	0.003275							4.03333	0.017375							4.03333	-0.00046
										4.05	-0.011251							4.05	0.003242							4.05	0.015908							4.05	-0.00049
										4.06667	-0.009867							4.06667	0.00341							4.06667	0.01479							4.06667	-0.00037
										4.08333	-0.008444							4.08333	0.003538							4.08333	0.013693							4.08333	-0.00037
										4.1	-0.007453							4.1	0.003797							4.1	0.012886							4.1	-0.00018
										4.11667	-0.006569							4.11667	0.003286							4.11667	0.01232							4.11667	3.4e-05
										4.13333	-0.005946							4.13333	0.001715							4.13333	0.011673							4.13333	0.000148
										4.15	-0.005762							4.15	0.000574							4.15	0.010737							4.15	0.000142
										4.16667	-0.005689							4.16667	0.000953							4.16667	0.01002							4.16667	0.000115
										4.18333	-0.005515							4.18333	0.000402							4.18333	0.009484							4.18333	8.9e-05
										4.2	-0.005266							4.2	0.000412							4.2	0.009338							4.2	0.000232
										4.21667	-0.004854							4.21667	0.001242							4.21667	0.009123							4.21667	0.000435
										4.23333	-0.004542							4.23333	-0.00019							4.23333	0.008848							4.23333	0.000537
										4.25	-0.00457							4.25	-0.00187							4.25	0.008312							4.25	0.00092
										4.26667	-0.004638							4.26667	-0.00076							4.26667	0.008067							4.26667	0.001133
										4.28333	-0.004716							4.28333	-0.00011							4.28333	0.007821							4.28333	0.000916
										4.3	-0.004649							4.3	0.000432							4.3	0.007447							4.3	0.000678
										4.31667	-0.00448							4.31667	0.000883							4.31667	0.006853							4.31667	0.00075
										4.33333	-0.00435							4.33333	0.000643							4.33333	0.006358							4.33333	0.001002
										4.35	-0.004121							4.35	0.000984							4.35	0.006424							4.35	0.001044
										4.36667	-0.004002							4.36667	0.001414							4.36667	0.0063							4.36667	0.001096
										4.38333	-0.004053							4.38333	0.001385							4.38333	0.006095							4.38333	0.001448
										4.4	-0.003969							4.4	0.001145							4.4	0.005492							4.4	0.001619
										4.41667	-0.003944							4.41667	0.000435							4.41667	0.005069							4.41667	0.00148
										4.43333	-0.003749							4.43333	0.000256							4.43333	0.004565							4.43333	0.001131
										4.45	-0.003584							4.45	0.000206							4.45	0.003772							4.45	0.001153
										4.46667	-0.003409							4.46667	7e-06							4.46667	0.003119							4.46667	0.001184
										4.48333	-0.003204							4.48333	7e-06							4.48333	0.002646							4.48333	0.001135
										4.5	-0.002905							4.5	-0.00012							4.5	0.002023							4.5	0.001235
										4.51667	-0.002595							4.51667	-0.00033							4.51667	0.001781							4.51667	0.001406
										4.53333	-0.002116							4.53333	-0.00058							4.53333	0.001519							4.53333	0.001656
										4.55	-0.001886							4.55	-0.00049							4.55	0.001577							4.55	0.001696
										4.56667	-0.001636							4.56667	-0.00026							4.56667	0.001345							4.56667	0.001527
										4.58333	-0.001076							4.58333	-0.00031							4.58333	0.000843							4.58333	0.001057
										4.6	-0.000643							4.6	-0.00021							4.6	0.000871							4.6	0.000857
										4.61667	-6.9e-05							4.61667	-0.00025							4.61667	0.00088							4.61667	0.000496
										4.63333	0.000556							4.63333	-0.0003							4.63333	0.000409							4.63333	0.000305
										4.65	0.00101							4.65	-0.00021							4.65	0.000308							4.65	4.5e-05
										4.66667	0.001754							4.66667	-0.00026							4.66667	0.000397							4.66667	0.000304
										4.68333	0.002408							4.68333	-8.9e-05							4.68333	0.000256							4.68333	7.4e-05
										4.7	0.002906							4.7	3.9e-05							4.7	0.000526							4.7	0.000232
										4.71667	0.003345							4.71667	-6.3e-05							4.71667	0.000586							4.71667	0.000271
										4.73333	0.003504							4.73333	0.000204							4.73333	0.000626							4.73333	-0.00021
										4.75	0.003413							4.75	0.000172							4.75	0.000756							4.75	-0.00053
										4.76667	0.003112							4.76667	0.000169							4.76667	0.000736							4.76667	-0.00067
										4.78333	0.002411							4.78333	-7.3e-05							4.78333	0.001027							4.78333	-0.00103
										4.8	0.001821							4.8	-0.00024							4.8	0.001178							4.8	-0.00071
										4.81667	0.001091							4.81667	1.9e-05							4.81667	0.001069							4.81667	-0.00035
										4.83333	0.000271							4.83333	-4.5e-05							4.83333	0.00088							4.83333	-0.00029
										4.85	-0.000539							4.85	-0.00039							4.85	0.000801							4.85	-0.00013
										4.86667	-0.001439							4.86667	-0.00029							4.86667	0.000683							4.86667	8.3e-05
										4.88333	-0.002079							4.88333	-0.00033							4.88333	0.000674							4.88333	0.000221
										4.9	-0.002713							4.9	-0.00037							4.9	0.000656							4.9	9.8e-05
										4.91667	-0.003409							4.91667	-0.00039							4.91667	0.000698							4.91667	5.5e-05
										4.93333	-0.003565							4.93333	-0.00048							4.93333	0.000501							4.93333	-0.00015
										4.95	-0.003571							4.95	-0.00025							4.95	0.000513							4.95	-0.00026
										4.96667	-0.003177							4.96667	-0.00018							4.96667	0.000766							4.96667	-0.00033
										4.98333	-0.003143							4.98333	-7.7e-05							4.98333	0.000898							4.98333	-0.00013
										5	-0.003115							5	0.000194							5	0.001212							5	0.000221
										5.01667	-0.002981							5.01667	0.000355							5.01667	0.001185							5.01667	0.000278
										5.03333	-0.003016							5.03333	0.000176							5.03333	0.000989							5.03333	0.000205
										5.05	-0.003052							5.05	0.000247							5.05	0.000993							5.05	0.000302
										5.06667	-0.003077							5.06667	0.000598							5.06667	0.000816							5.06667	0.000409
										5.08333	-0.002483							5.08333	0.000659							5.08333	0.0006							5.08333	0.000217
										5.1	-0.001623							5.1	0.000668							5.1	0.000694							5.1	0.000144
										5.11667	-0.000875							5.11667	0.000657							5.11667	0.000729							5.11667	0.000261
										5.13333	-0.000327							5.13333	0.000755							5.13333	0.000614							5.13333	0.000149
										5.15	0.00028							5.15	0.000724							5.15	0.000529							5.15	-2.4e-05
										5.16667	0.000948							5.16667	0.000402							5.16667	0.000484							5.16667	-0.00012
										5.18333	0.001706							5.18333	0.00028							5.18333	0.000439							5.18333	1e-06
										5.2	0.002463							5.2	0.000117							5.2	0.000384							5.2	-5.1e-05
										5.21667	0.00317							5.21667	-0.00025							5.21667	0.00033							5.21667	0.000118
										5.23333	0.003627							5.23333	-0.00069							5.23333	0.000246							5.23333	0.000226
										5.25	0.003854							5.25	-0.00089							5.25	0.000163							5.25	0.000174
										5.26667	0.00384							5.26667	-0.00123							5.26667	2.9e-05							5.26667	0.000212
										5.28333	0.003717							5.28333	-0.00163							5.28333	-0.00024							5.28333	0.00012
										5.3	0.003155							5.3	-0.00169							5.3	-0.00054							5.3	1.9e-05
										5.31667	0.002774							5.31667	-0.00204							5.31667	-0.00033							5.31667	-1.2e-05
										5.33333	0.002363							5.33333	-0.00233							5.33333	-0.00045							5.33333	1.7e-05
										5.35	0.001772							5.35	-0.0025							5.35	-0.00059							5.35	0.000106
										5.36667	0.00135							5.36667	-0.0018							5.36667	-0.00045							5.36667	5e-06
										5.38333	0.000999							5.38333	-0.0016							5.38333	-0.00038							5.38333	-2.6e-05
										5.4	0.000827							5.4	-0.00171							5.4	-0.00022							5.4	-0.00023
										5.41667	0.000894							5.41667	-0.00149							5.41667	-5e-06							5.41667	-0.00024
										5.43333	0.000782							5.43333	-0.00118							5.43333	5.4e-05							5.43333	-0.00032
										5.45	0.000649							5.45	-0.00065							5.45	0.000253							5.45	-0.00016
										5.46667	0.000597							5.46667	-0.00018							5.46667	0.000411							5.46667	-3.6e-05
										5.48333	0.000434							5.48333	0.000572							5.48333	0.00034							5.48333	-6.6e-05
										5.5	0.000306							5.5	0.000911							5.5	0.0002							5.5	-0.00024
										5.51667	-3.4e-05							5.51667	0.00086							5.51667	0.00013							5.51667	-0.00034
										5.53333	-0.000554							5.53333	0.001009							5.53333	0.00025							5.53333	-0.00012
										5.55	-0.001024							5.55	0.001258							5.55	0.000431							5.55	-0.00013
										5.56667	-0.001454							5.56667	0.001577							5.56667	0.000661							5.56667	-2.1e-05
										5.58333	-0.001724							5.58333	0.001436							5.58333	0.000901							5.58333	-0.00018
										5.6	-0.001943							5.6	0.001278							5.6	0.001072							5.6	0.000372
										5.61667	-0.001906							5.61667	0.001451							5.61667	0.000824							5.61667	0.000925
										5.63333	-0.00184							5.63333	0.001714							5.63333	0.000596							5.63333	0.000838
										5.65	-0.001603							5.65	0.001606							5.65	0.000548							5.65	0.00082
										5.66667	-0.001347							5.66667	0.001709							5.66667	0.00055							5.66667	0.000883
										5.68333	-0.001081							5.68333	0.001912							5.68333	0.000441							5.68333	0.000976
										5.7	-0.000976							5.7	0.001918							5.7	0.000374							5.7	0.001359
										5.71667	-0.001076							5.71667	0.001006							5.71667	0.000267							5.71667	0.001523
										5.73333	-0.001307							5.73333	0.000723							5.73333	0.0002							5.73333	0.001178
										5.75	-0.001608							5.75	0.000631							5.75	0.000343							5.75	0.000902
										5.76667	-0.001919							5.76667	0.000219							5.76667	0.000336							5.76667	0.000746
										5.78333	-0.00208							5.78333	-1.4e-05							5.78333	0.000139							5.78333	0.00051
										5.8	-0.002052							5.8	-0.00033							5.8	-2.8e-05							5.8	0.000335
										5.81667	-0.001761							5.81667	-0.0008							5.81667	-1.4e-05							5.81667	0.00019
										5.83333	-0.00149							5.83333	-0.00085							5.83333	-0.00015							5.83333	-0.0002
										5.85	-0.001159							5.85	-0.00063							5.85	-0.00032							5.85	-0.00064
										5.86667	-0.000658							5.86667	-0.00067							5.86667	-0.0006							5.86667	-0.00088
										5.88333	-0.000196							5.88333	-0.0004							5.88333	-0.00115							5.88333	-0.00106
										5.9	0.000315							5.9	-0.00021							5.9	-0.00119							5.9	-0.00128
										5.91667	0.000191							5.91667	-0.00037							5.91667	-0.00113							5.91667	-0.0016
										5.93333	7.6e-05							5.93333	-0.00033							5.93333	-0.00142							5.93333	-0.0018
										5.95	0.000522							5.95	0.000145							5.95	-0.00169							5.95	-0.00187
										5.96667	0.000628							5.96667	0.000411							5.96667	-0.00181							5.96667	-0.00208
										5.98333	0.001073							5.98333	0.000306							5.98333	-0.00229							5.98333	-0.00267
										6	0.001351							6	0.001483							6	-0.0039							6	-0.00263
										6.01667	0.001875							6.01667	0.001281							6.01667	-0.00267							6.01667	-0.0015
										6.03333	0.002058							6.03333	0.00368							6.03333	-7.2e-05							6.03333	-0.0024
										6.05	-0.024148							6.05	0.004578							6.05	0.000401							6.05	-0.00443
										6.06667	-0.074835							6.06667	0.005006							6.06667	-0.00018							6.06667	-0.00641
										6.08333	-0.132251							6.08333	0.014175							6.08333	-0.00025							6.08333	-0.00852
										6.1	-0.203233							6.1	0.026115							6.1	-0.00033							6.1	-0.0127
										6.11667	-0.251649							6.11667	0.042066							6.11667	-0.00107							6.11667	-0.01708
										6.13333	-0.277894							6.13333	0.054348							6.13333	-0.00114							6.13333	-0.02068
										6.15	-0.28902							6.15	0.055549							6.15	0.001708							6.15	-0.02324
										6.16667	-0.277915							6.16667	0.05418							6.16667	0.00883							6.16667	-0.02296
										6.18333	-0.25748							6.18333	0.053882							6.18333	0.015903							6.18333	-0.02129
										6.2	-0.236779							6.2	0.056725							6.2	0.021645							6.2	-0.01746
										6.21667	-0.210221							6.21667	0.055429							6.21667	0.024808							6.21667	-0.01475
										6.23333	-0.180662							6.23333	0.051703							6.23333	0.03024							6.23333	-0.01369
										6.25	-0.151153							6.25	0.049348							6.25	0.034192							6.25	-0.01342
										6.26667	-0.122594							6.26667	0.042412							6.26667	0.036915							6.26667	-0.01224
										6.28333	-0.102305							6.28333	0.035726							6.28333	0.036757							6.28333	-0.01092
										6.3	-0.083448							6.3	0.034782							6.3	0.036459							6.3	-0.01026
										6.31667	-0.069442							6.31667	0.028989							6.31667	0.035131							6.31667	-0.00989
										6.33333	-0.062466							6.33333	0.027146							6.33333	0.033943							6.33333	-0.00846
										6.35	-0.057319							6.35	0.021272							6.35	0.033186							6.35	-0.00797
										6.36667	-0.051923							6.36667	0.019859							6.36667	0.031938							6.36667	-0.0075
										6.38333	-0.046647							6.38333	0.018686							6.38333	0.03037							6.38333	-0.00647
										6.4	-0.04269							6.4	0.017315							6.4	0.028832							6.4	-0.00551
										6.41667	-0.039713							6.41667	0.015344							6.41667	0.027934							6.41667	-0.00424
										6.43333	-0.037436							6.43333	0.013483							6.43333	0.026936							6.43333	-0.00349
										6.45	-0.03524							6.45	0.007613							6.45	0.025368							6.45	-0.00306
										6.46667	-0.033343							6.46667	0.005362							6.46667	0.02426							6.46667	-0.00263
										6.48333	-0.031156							6.48333	0.004692							6.48333	0.022832							6.48333	-0.00204
										6.5	-0.028646							6.5	0.004702							6.5	0.021504							6.5	-0.00121
										6.51667	-0.026606							6.51667	0.003974							6.51667	0.020506							6.51667	-0.00091
										6.53333	-0.024725							6.53333	0.003576							6.53333	0.019328							6.53333	-0.00079
										6.55	-0.023034							6.55	0.002978							6.55	0.01865							6.55	-0.00066
										6.56667	-0.021433							6.56667	0.00291							6.56667	0.017923							6.56667	-0.00029
										6.58333	-0.019992							6.58333	0.002981							6.58333	0.016325							6.58333	0.000213
										6.6	-0.018707							6.6	0.002634							6.6	0.014817							6.6	0.000503
										6.61667	-0.017509							6.61667	0.002388							6.61667	0.013619							6.61667	0.000654
										6.63333	-0.016461							6.63333	0.001912							6.63333	0.013181							6.63333	0.000794
										6.65	-0.015613							6.65	0.001786							6.65	0.012253							6.65	0.000745
										6.66667	-0.014815							6.66667	0.00151							6.66667	0.011225							6.66667	0.000655
										6.68333	-0.014037							6.68333	0.001044							6.68333	0.009867							6.68333	0.000525
										6.7	-0.012963							6.7	0.00085							6.7	0.008659							6.7	0.000376
										6.71667	-0.011965							6.71667	0.000566							6.71667	0.007981							6.71667	0.000396
										6.73333	-0.011277							6.73333	0.000882							6.73333	0.007333							6.73333	0.000186
										6.75	-0.010629							6.75	0.000608							6.75	0.006856							6.75	-2.4e-05
										6.76667	-0.00998							6.76667	-0.00023							6.76667	0.006668							6.76667	-0.0002
										6.78333	-0.009162							6.78333	-0.0004							6.78333	0.00635							6.78333	-0.00018
										6.8	-0.008436							6.8	-0.0008							6.8	0.005922							6.8	-0.00025
										6.81667	-0.007904							6.81667	-0.00109							6.81667	0.005755							6.81667	-0.00026
										6.83333	-0.007322							6.83333	-0.00102							6.83333	0.005577							6.83333	-0.00033
										6.85	-0.006411							6.85	-0.00077							6.85	0.00544							6.85	-0.00036
										6.86667	-0.005499							6.86667	-0.00016							6.86667	0.005242							6.86667	-0.0005
										6.88333	-0.004847							6.88333	0.000227							6.88333	0.004844							6.88333	-0.00082
										6.9	-0.004125							6.9	0.000246							6.9	0.004277							6.9	-0.00096
										6.91667	-0.003567							6.91667	0.000476							6.91667	0.003769							6.91667	-0.00077
										6.93333	-0.003068							6.93333	0.000246							6.93333	0.003482							6.93333	-0.00072
										6.95	-0.00263							6.95	0.000156							6.95	0.003575							6.95	-0.00066
										6.96667	-0.002281							6.96667	0.000505							6.96667	0.003387							6.96667	-0.00074
										6.98333	-0.001913							6.98333	0.000885							6.98333	0.00327							6.98333	-0.00071
										7	-0.001493							7	0.001146							7	0.003093							7	-0.00061
										7.01667	-0.001054							7.01667	0.001057							7.01667	0.002946							7.01667	-0.00046
										7.03333	-0.000866							7.03333	0.001338							7.03333	0.002809							7.03333	-0.00027
										7.05	-0.000647							7.05	0.0016							7.05	0.002722							7.05	-0.00015
										7.06667	-0.000348							7.06667	0.001411							7.06667	0.002615							7.06667	6.2e-05
										7.08333	-0.00012							7.08333	0.000963							7.08333	0.002418							7.08333	0.000162
										7.1	0.000162							7.1	0.000505							7.1	0.002321							7.1	1.2e-05
										7.11667	0.000264							7.11667	0.000288							7.11667	0.002274							7.11667	-0.00021
										7.13333	0.000136							7.13333	0.00062							7.13333	0.001998							7.13333	-0.00028
										7.15	6.8e-05							7.15	0.000563							7.15	0.001731							7.15	-0.00028
										7.16667	-4e-05							7.16667	0.000566							7.16667	0.001685							7.16667	-0.00017
										7.18333	2.2e-05							7.18333	0.000159							7.18333	0.001778							7.18333	-0.00017
										7.2	6.9e-05							7.2	-0.00049							7.2	0.001662							7.2	-0.00015
										7.21667	0.000189							7.21667	-0.0008							7.21667	0.001406							7.21667	-0.00019
										7.23333	0.000228							7.23333	-0.00124							7.23333	0.00133							7.23333	-0.00025
										7.25	0.000207							7.25	-0.00087							7.25	0.001473							7.25	-0.00044
										7.26667	0.000127							7.26667	-0.00091							7.26667	0.001397							7.26667	-0.00047
										7.28333	3.6e-05							7.28333	-0.00092							7.28333	0.001421							7.28333	-0.00045
										7.3	4.2e-05							7.3	-0.00057							7.3	0.001225							7.3	-0.00058
										7.31667	0.000162							7.31667	-0.00052							7.31667	0.00106							7.31667	-0.00069
										7.33333	0.000313							7.33333	-9.2e-05							7.33333	0.001394							7.33333	-0.00056
										7.35	0.000423							7.35	2.4e-05							7.35	0.001319							7.35	-0.00066
										7.36667	0.000683							7.36667	-0.0001							7.36667	0.001133							7.36667	-0.00066
										7.38333	0.000913							7.38333	0.000194							7.38333	0.001058							7.38333	-0.00021
										7.4	0.001132							7.4	0.00016							7.4	0.000922							7.4	-0.00011
										7.41667	0.001456							7.41667	0.000226							7.41667	0.000817							7.41667	-5.8e-05
										7.43333	0.00175							7.43333	0.000163							7.43333	0.000743							7.43333	-7.5e-05
										7.45	0.001874							7.45	0.000229							7.45	5.8e-05							7.45	8e-06
										7.46667	0.002078							7.46667	0.000155							7.46667	-0.00023							7.46667	0.00015
										7.48333	0.002152							7.48333	0.000111							7.48333	-0.00016							7.48333	0.000163
										7.5	0.002325							7.5	0.000288							7.5	-0.00016							7.5	0.000148
										7.51667	0.002353							7.51667	0.000445							7.51667	-4.1e-05							7.51667	0.000433
										7.53333	0.002452							7.53333	0.000442							7.53333	5e-06							7.53333	0.000439
										7.55	0.002501							7.55	0.000449							7.55	8.1e-05							7.55	0.000645
										7.56667	0.00228							7.56667	0.000286							7.56667	0.000326							7.56667	0.00064
										7.58333	0.002249							7.58333	0.000163							7.58333	0.000532							7.58333	0.000716
										7.6	0.002344							7.6	0.000221							7.6	0.000388							7.6	0.000804
										7.61667	0.002164							7.61667	0.000108							7.61667	0.000325							7.61667	0.000803
										7.63333	0.002035							7.63333	9.5e-05							7.63333	0.000442							7.63333	0.000853
										7.65	0.002025							7.65	-8.8e-05							7.65	0.000508							7.65	0.000832
										7.66667	0.001945							7.66667	-0.00022							7.66667	0.000505							7.66667	0.000862
										7.68333	0.001845							7.68333	-0.00013							7.68333	0.000671							7.68333	0.000651
										7.7	0.001478							7.7	0.000164							7.7	0.001018							7.7	0.000273
										7.71667	0.000982							7.71667	0.000291							7.71667	0.001146							7.71667	0.000127
										7.73333	0.000526							7.73333	0.000217							7.73333	0.000953							7.73333	1e-06
										7.75	0.000119							7.75	0.000324							7.75	0.000821							7.75	-3.6e-05
										7.76667	-0.000337							7.76667	0.000101							7.76667	0.000898							7.76667	-5.2e-05
										7.78333	-0.000633							7.78333	0.000118							7.78333	0.000775							7.78333	2e-06
										7.8	-0.000663							7.8	-0.00018							7.8	0.000653							7.8	3.8e-05
										7.81667	-0.000606							7.81667	-0.00057							7.81667	0.000442							7.81667	2.5e-05
										7.83333	-0.000709							7.83333	-0.00046							7.83333	0.00038							7.83333	0.000323
										7.85	-0.001022							7.85	-0.00036							7.85	0.000228							7.85	0.000731
										7.86667	-0.001565							7.86667	-0.00129							7.86667	0.000107							7.86667	0.000569
										7.88333	-0.002008							7.88333	-0.00151							7.88333	8.5e-05							7.88333	0.000397
										7.9	-0.00211							7.9	-0.00092							7.9	2.4e-05							7.9	0.000316
										7.91667	-0.0022							7.91667	-0.00049							7.91667	-0.00021							7.91667	0.000228
										7.93333	-0.002169							7.93333	-0.00092							7.93333	-0.00037							7.93333	0.00027
										7.95	-0.001909							7.95	-0.00062							7.95	-0.00039							7.95	0.000702
										7.96667	-0.001659							7.96667	0.000196							7.96667	-0.00039							7.96667	0.000803
										7.98333	-0.001449							7.98333	0.000749							7.98333	-0.00031							7.98333	0.001585
										8	-0.0014							8	0.000741							8	-0.00018							8	0.002078
										8.01667	-0.000813							8.01667	0.000143							8.01667	-4.9e-05							8.01667	0.001573
										8.03333	-0.000526							8.03333	-0.00035							8.03333	-2.8e-05							8.03333	0.001598
										8.05	-0.000158							8.05	-0.00017							8.05	-4.8e-05							8.05	0.001173
										8.06667	0.000139							8.06667	-0.00026							8.06667	-6.8e-05							8.06667	0.000738
										8.08333	0.000216							8.08333	-0.00117							8.08333	2.3e-05							8.08333	0.000593
										8.1	0.00026							8.1	-0.00196							8.1	4.4e-05							8.1	0.000578
										8.11667	0.00015							8.11667	-0.00319							8.11667	6.5e-05							8.11667	0.000215
										8.13333	-7e-05							8.13333	-0.00347							8.13333	0.000207							8.13333	-4.9e-05
										8.15	-0.00027							8.15	-0.00231							8.15	0.000309							8.15	-0.00018
										8.16667	-0.00043							8.16667	0.002919							8.16667	0.00034							8.16667	-0.00048
										8.18333	-0.0005							8.18333	0.003229							8.18333	0.000212							8.18333	-0.00038
										8.2	-0.000355							8.2	0.00236							8.2	0.000254							8.2	-0.00047
										8.21667	-0.000275							8.21667	0.00168							8.21667	0.000367							8.21667	-0.00036
										8.23333	-0.000236							8.23333	0.001211							8.23333	0.000309							8.23333	-0.00048
										8.25	-0.000246							8.25	0.001352							8.25	0.000252							8.25	-0.00071
										8.26667	-0.000337							8.26667	0.000862							8.26667	0.000205							8.26667	-0.00077
										8.28333	-0.000557							8.28333	0.000323							8.28333	0.000208							8.28333	-0.00088
										8.3	-0.000635							8.3	-0.00014							8.3	6.1e-05							8.3	-0.00102
										8.31667	-0.000709							8.31667	-0.00035							8.31667	-0.00017							8.31667	-0.00117
										8.33333	-0.000843							8.33333	-0.00021							8.33333	-0.00038							8.33333	-0.00111
										8.35	-0.001027							8.35	-7.9e-05							8.35	-0.00017							8.35	-0.00102
										8.36667	-0.001311							8.36667	-0.00032							8.36667	-1.4e-05							8.36667	-0.00116
										8.38333	-0.001535							8.38333	0.000246							8.38333	-3e-05							8.38333	-0.00141
										8.4	-0.001377							8.4	0.000549							8.4	-7.6e-05							8.4	-0.00133
										8.41667	-0.000996							8.41667	0.000212							8.41667	-0.00027							8.41667	-0.00145
										8.43333	-0.000166							8.43333	0.000256							8.43333	-0.00013							8.43333	-0.00162
										8.45	0.001135							8.45	0.00073							8.45	-2.2e-05							8.45	-0.00196
										8.46667	0.002505							8.46667	0.001384							8.46667	-0.00027							8.46667	-0.00226
										8.48333	0.003666							8.48333	0.001538							8.48333	-0.0001							8.48333	-0.00229
										8.5	0.004209							8.5	0.000453							8.5	0.002642							8.5	-0.001
										8.51667	0.003844							8.51667	0.000698							8.51667	0.003788							8.51667	-0.00099
										8.53333	0.005789							8.53333	0.001974							8.53333	0.002343							8.53333	0.0008
										8.55	-0.014187							8.55	0.002059							8.55	-0.00064							8.55	-0.00354
										8.56667	-0.055262							8.56667	0.003185							8.56667	-0.0028							8.56667	-0.01027
										8.58333	-0.106607							8.58333	0.00783							8.58333	-0.00319							8.58333	-0.01214
										8.6	-0.171279							8.6	0.020996							8.6	-0.0038							8.6	-0.01457
										8.61667	-0.22057							8.61667	0.033143							8.61667	-0.00524							8.61667	-0.01609
										8.63333	-0.249911							8.63333	0.04011							8.63333	-0.00507							8.63333	-0.01701
										8.65	-0.258451							8.65	0.041287							8.65	-0.00332							8.65	-0.01654
										8.66667	-0.252262							8.66667	0.040454							8.66667	0.000119							8.66667	-0.01544
										8.68333	-0.241373							8.68333	0.043901							8.68333	0.003976							8.68333	-0.01466
										8.7	-0.227611							8.7	0.050388							8.7	0.012272							8.7	-0.01441
										8.71667	-0.205908							8.71667	0.054736							8.71667	0.021748							8.71667	-0.01394
										8.73333	-0.178534							8.73333	0.053635							8.73333	0.028865							8.73333	-0.01288
										8.75	-0.149841							8.75	0.049273							8.75	0.031092							8.75	-0.01181
										8.76667	-0.118807							8.76667	0.043331							8.76667	0.032458							8.76667	-0.01112
										8.78333	-0.096234							8.78333	0.041329							8.78333	0.032185							8.78333	-0.0102
										8.8	-0.075888							8.8	0.037907							8.8	0.031902							8.8	-0.00962
										8.81667	-0.06334							8.81667	0.030346							8.81667	0.031229							8.81667	-0.00929
										8.83333	-0.052673							8.83333	0.025466							8.83333	0.030256							8.83333	-0.00843
										8.85	-0.042445							8.85	0.021595							8.85	0.029103							8.85	-0.00743
										8.86667	-0.034788							8.86667	0.020354							8.86667	0.02852							8.86667	-0.00668
										8.88333	-0.02883							8.88333	0.018813							8.88333	0.027847							8.88333	-0.00637
										8.9	-0.02342							8.9	0.017052							8.9	0.026895							8.9	-0.00589
										8.91667	-0.018569							8.91667	0.014002							8.91667	0.025762							8.91667	-0.00555
										8.93333	-0.014667							8.93333	0.011382							8.93333	0.0246							8.93333	-0.0051
										8.95	-0.011416							8.95	0.009322							8.95	0.023877							8.95	-0.00457
										8.96667	-0.008474							8.96667	0.009522							8.96667	0.023095							8.96667	-0.00386
										8.98333	-0.006783							8.98333	0.009542							8.98333	0.021962							8.98333	-0.00335
										9	-0.005549							9	0.009222							9	0.02082							9	-0.00281
										9.01667	-0.003413							9.01667	0.008582							9.01667	0.019388							9.01667	-0.00245
										9.03333	-0.001668							9.03333	0.007473							9.03333	0.018216							9.03333	-0.00216
										9.05	-0.000183							9.05	0.006883							9.05	0.017493							9.05	-0.00137
										9.06667	0.001023							9.06667	0.006483							9.06667	0.016411							9.06667	-0.00054
										9.08333	0.001838							9.08333	0.005544							9.08333	0.015209							9.08333	-0.00048
										9.1	0.002256							9.1	0.004274							9.1	0.014427							9.1	-0.00094
										9.11667	0.002435							9.11667	0.003715							9.11667	0.012895							9.11667	-0.00121
										9.13333	0.002344							9.13333	0.003626							9.13333	0.011733							9.13333	-0.00075
										9.15	0.001973							9.15	0.003497							9.15	0.010821							9.15	-0.00053
										9.16667	0.001472							9.16667	0.002868							9.16667	0.010249							9.16667	-0.00052
										9.18333	0.000971							9.18333	0.002398							9.18333	0.010107							9.18333	-0.00028
										9.2	0.000423							9.2	0.001889							9.2	0.009595							9.2	-0.00026
										9.21667	-0.000265							9.21667	0.00205							9.21667	0.009003							9.21667	-0.00081
										9.23333	-0.001112							9.23333	0.001811							9.23333	0.008421							9.23333	-0.00077
										9.25	-0.00192							9.25	0.001752							9.25	0.007649							9.25	7.2e-05
										9.26667	-0.002518							9.26667	0.000923							9.26667	0.006898							9.26667	0.000633
										9.28333	-0.002795							9.28333	0.001884							9.28333	0.006536							9.28333	0.000665
										9.3	-0.00307							9.3	0.001915							9.3	0.006354							9.3	0.001117
										9.31667	-0.003204							9.31667	0.001465							9.31667	0.006312							9.31667	0.001799
										9.33333	-0.003178							9.33333	0.001506							9.33333	0.00619							9.33333	0.00213
										9.35	-0.002921							9.35	0.001457							9.35	0.005888							9.35	0.002122
										9.36667	-0.002575							9.36667	0.001418							9.36667	0.005566							9.36667	0.002503
										9.38333	-0.002449							9.38333	0.001189							9.38333	0.005345							9.38333	0.002675
										9.4	-0.002508							9.4	0.000959							9.4	0.005223							9.4	0.001997
										9.41667	-0.002423							9.41667	0.00071							9.41667	0.005111							9.41667	0.001588
										9.43333	-0.002148							9.43333	0.00065							9.43333	0.004909							9.43333	0.00164
										9.45	-0.001813							9.45	0.000421							9.45	0.004427							9.45	0.001852
										9.46667	-0.001259							9.46667	0.000131							9.46667	0.004095							9.46667	0.001824
										9.48333	-0.000604							9.48333	4.2e-05							9.48333	0.003793							9.48333	0.001626
										9.5	0							9.5	-7.8e-05							9.5	0.003591							9.5	0.001158
										9.51667	0.000614							9.51667	0.000192							9.51667	0.003469							9.51667	0.00087
										9.53333	0.001157							9.53333	0.000302							9.53333	0.003487							9.53333	0.000533
										9.55	0.00177							9.55	0.000122							9.55	0.003395							9.55	0.000375
										9.56667	0.002484							9.56667	-1.8e-05							9.56667	0.003313							9.56667	0.000188
										9.58333	0.003127							9.58333	-0.00023							9.58333	0.003141							9.58333	0.00023
										9.6	0.003484							9.6	-9.8e-05							9.6	0.002779							9.6	0.000593
										9.61667	0.003555							9.61667	7.1e-05							9.61667	0.002376							9.61667	0.000437
										9.63333	0.003627							9.63333	0.000561							9.63333	0.002084							9.63333	0.00014
										9.65	0.003749							9.65	0.0006							9.65	0.001952							9.65	-5.6e-05
										9.66667	0.00373							9.66667	0.000779							9.66667	0.0016							9.66667	0.000127
										9.68333	0.003532							9.68333	0.000528							9.68333	0.001377							9.68333	0.000271
										9.7	0.003369							9.7	0.000447							9.7	0.001295							9.7	0.000475
										9.71667	0.003184							9.71667	0.000486							9.71667	0.001242							9.71667	0.00045
										9.73333	0.003099							9.73333	0.000704							9.73333	0.00102							9.73333	0.000155
										9.75	0.003073							9.75	0.000922							9.75	0.000977							9.75	-0.00014
										9.76667	0.003148							9.76667	0.001051							9.76667	0.001044							9.76667	-0.00021
										9.78333	0.003053							9.78333	0.000859							9.78333	0.001102							9.78333	2e-05
										9.8	0.002561							9.8	0.000707							9.8	0.001159							9.8	0.000156
										9.81667	0.002027							9.81667	0.000684							9.81667	0.001106							9.81667	0.000303
										9.83333	0.001642							9.83333	0.000631							9.83333	0.001063							9.83333	0.00052
										9.85	0.001357							9.85	0.000518							9.85	0.00094							9.85	0.000687
										9.86667	0.001113							9.86667	0.000386							9.86667	0.000767							9.86667	0.000974
										9.88333	0.000878							9.88333	0.000223							9.88333	0.000704							9.88333	0.001101
										9.9	0.000584							9.9	9e-06							9.9	0.00068							9.9	0.001019
										9.91667	0.000203							9.91667	0.000124							9.91667	0.000627							9.91667	0.000999
										9.93333	0.000101							9.93333	-2e-05							9.93333	0.000553							9.93333	0.000748
										9.95	9e-05							9.95	-0.00011							9.95	0.00062							9.95	0.000508
										9.96667	-0.000132							9.96667	-0.00048							9.96667	0.000816							9.96667	0.000557
										9.98333	-0.000383							9.98333	-0.00051							9.98333	0.001102							9.98333	0.000507
										10	-0.000557							10	-0.00049							10	0.001439							10	0.000307
										10.0167	-0.000744							10.0167	-0.00012							10.0167	0.001654							10.0167	0.000369
										10.0333	-0.001041							10.0333	-0.00038							10.0333	0.00172							10.0333	0.000431
										10.05	-0.001408							10.05	-0.00058							10.05	0.001616							10.05	0.000433
										10.0667	-0.001515							10.0667	-0.00083							10.0667	0.001532							10.0667	0.000245
										10.0833	-0.001783							10.0833	-0.00117							10.0833	0.001418							10.0833	5.8e-05
										10.1	-0.002105							10.1	-0.00098							10.1	0.001523							10.1	0.000121
										10.1167	-0.002146							10.1167	-0.00084							10.1167	0.001668							10.1167	0.000285
										10.1333	-0.001826							10.1333	-0.00071							10.1333	0.001503							10.1333	0.00028
										10.15	-0.001497							10.15	-0.00058							10.15	0.001069							10.15	0.000435
										10.1667	-0.001438							10.1667	-0.00037							10.1667	0.000614							10.1667	0.000389
										10.1833	-0.001468							10.1833	-0.00029							10.1833	0.000899							10.1833	0.000324
										10.2	-0.001596							10.2	-8e-05							10.2	0.000984							10.2	0.00066
										10.2167	-0.001835							10.2167	-1.3e-05							10.2167	0.000958							10.2167	0.000817
										10.2333	-0.002114							10.2333	-0.0002							10.2333	0.000962							10.2333	0.000973
										10.25	-0.002132							10.25	-0.00021							10.25	0.001147							10.25	0.00126
										10.2667	-0.002291							10.2667	-0.00012							10.2667	0.000651							10.2667	0.001197
										10.2833	-0.00239							10.2833	-4.5e-05							10.2833	0.000305							10.2833	0.000954
										10.3	-0.002206							10.3	8.2e-05							10.3	0.000129							10.3	0.000702
										10.3167	-0.002104							10.3167	0.000117							10.3167	0.000163							10.3167	0.00055
										10.3333	-0.002092							10.3333	-6.7e-05							10.3333	1.6e-05							10.3333	0.000568
										10.35	-0.00203							10.35	4.8e-05							10.35	-0.00024							10.35	0.000666
										10.3667	-0.001858							10.3667	0.000144							10.3667	-0.00046							10.3667	0.000684
										10.3833	-0.001506							10.3833	0.00018							10.3833	-0.00038							10.3833	0.000513
										10.4	-0.001299							10.4	0.000195							10.4	-0.00019							10.4	0.000211
										10.4167	-0.000873							10.4167	0.000161							10.4167	-6.8e-05							10.4167	-0.0001
										10.4333	-0.000427							10.4333	5.6e-05							10.4333	0.000265							10.4333	-0.00021
										10.45	-0.00025							10.45	-7.9e-05							10.45	0.000587							10.45	-0.00027
										10.4667	-0.000354							10.4667	0.000117							10.4667	0.00094							10.4667	-0.00027
										10.4833	-0.000428							10.4833	9.2e-05							10.4833	0.001062							10.4833	-0.00035
										10.5	-0.000415							10.5	0.000228							10.5	0.000734							10.5	-0.00045
										10.5167	-0.000319							10.5167	0.000454							10.5167	0.000826							10.5167	-0.0007
										10.5333	-2.2e-05							10.5333	0.00013							10.5333	0.000767							10.5333	-0.00103
										10.55	0.000224							10.55	3.6e-05							10.55	0.000759							10.55	-0.00116
										10.5667	0.000491							10.5667	-3.8e-05							10.5667	0.00065							10.5667	-0.00131
										10.5833	0.000547							10.5833	0.000228							10.5833	0.000621							10.5833	-0.0013
										10.6	0.000523							10.6	0.000425							10.6	0.000632							10.6	-0.0012
										10.6167	0.000506							10.6167	0.000162							10.6167	0.000673							10.6167	-0.00116
										10.6333	0.000359							10.6333	0.00017							10.6333	0.000683							10.6333	-0.00105
										10.65	0.000302							10.65	0.000188							10.65	0.000973							10.65	-0.00098
										10.6667	0.000275							10.6667	7.5e-05							10.6667	0.000954							10.6667	-0.00104
										10.6833	0.000258							10.6833	0.000223							10.6833	0.000814							10.6833	-0.00106
										10.7	0.000352							10.7	0.000311							10.7	0.000654							10.7	-0.00124
										10.7167	0.000547							10.7167	0.000271							10.7167	0.000523							10.7167	-0.00068
										10.7333	0.000743							10.7333	0.0002							10.7333	0.000612							10.7333	-0.00047
										10.75	0.000659							10.75	0.00012							10.75	0.000611							10.75	-0.00064
										10.7667	0.000504							10.7667	0.00014							10.7667	0.00051							10.7667	-0.00056
										10.7833	0.00034							10.7833	1.9e-05							10.7833	0.000369							10.7833	-0.0004
										10.8	0.000288							10.8	0.000179							10.8	-1.3e-05							10.8	-0.00018
										10.8167	0.000471							10.8167	0.000241							10.8167	-0.0003							10.8167	0.000311
										10.8333	0.000724							10.8333	0.000103							10.8333	-0.00049							10.8333	0.000515
										10.85	0.000877							10.85	0.000135							10.85	-0.00059							10.85	0.00029
										10.8667	0.00058							10.8667	0.000107							10.8667	-0.0007							10.8667	0.000264
										10.8833	0.000523							10.8833	5.9e-05							10.8833	-0.00068							10.8833	0.000149
										10.9	0.00078							10.9	0.000161							10.9	-0.00056							10.9	0.000122
										10.9167	0.001224							10.9167	2.5e-05							10.9167	-0.00046							10.9167	-0.00018
										10.9333	0.001728							10.9333	-0.00017							10.9333	-0.00046							10.9333	-4.5e-05
										10.95	0.001803							10.95	-0.00017							10.95	-0.00045							10.95	0.000187
										10.9667	0.001627							10.9667	-0.00025							10.9667	-0.00112							10.9667	0.000198
										10.9833	0.002551							10.9833	-0.00051							10.9833	-0.00233							10.9833	-0.00082
										11	0.00434							11	-0.00014							11	-0.00193							11	-0.00169
										11.0167	0.005158							11.0167	0.002042							11.0167	-0.00144							11.0167	-0.00128
										11.0333	0.011436							11.0333	0.001309							11.0333	-0.00084							11.0333	9e-06
										11.05	-0.004337							11.05	-0.00122							11.05	-0.00175							11.05	-0.00205
										11.0667	-0.037279							11.0667	-0.00364							11.0667	-0.00437							11.0667	-0.00742
										11.0833	-0.079511							11.0833	0.002217							11.0833	-0.00638							11.0833	-0.01425
										11.1	-0.133928							11.1	0.007254							11.1	-0.00873							11.1	-0.02007
										11.1167	-0.177176							11.1167	0.017212							11.1167	-0.01005							11.1167	-0.02089
										11.1333	-0.214973							11.1333	0.021961							11.1333	-0.01225							11.1333	-0.02079
										11.15	-0.233431							11.15	0.028889							11.15	-0.01256							11.15	-0.02043
										11.1667	-0.237798							11.1667	0.031998							11.1667	-0.00947							11.1667	-0.01923
										11.1833	-0.236895							11.1833	0.030966							11.1833	-0.00558							11.1833	-0.01817
										11.2	-0.226127							11.2	0.033445							11.2	0.002934							11.2	-0.01732
										11.2167	-0.216519							11.2167	0.040485							11.2167	0.013166							11.2167	-0.01602
										11.2333	-0.19926							11.2333	0.041386							11.2333	0.017518							11.2333	-0.01503
										11.25	-0.174981							11.25	0.039286							11.25	0.02318							11.25	-0.01396
										11.2667	-0.144992							11.2667	0.038087							11.2667	0.025712							11.2667	-0.01285
										11.2833	-0.123263							11.2833	0.037797							11.2833	0.025934							11.2833	-0.01167
										11.3	-0.103519							11.3	0.034638							11.3	0.025036							11.3	-0.01071
										11.3167	-0.086482							11.3167	0.031081							11.3167	0.024348							11.3167	-0.00947
										11.3333	-0.071806							11.3333	0.022054							11.3333	0.023809							11.3333	-0.00824
										11.35	-0.056709							11.35	0.022216							11.35	0.02309							11.35	-0.00744
										11.3667	-0.046193							11.3667	0.019619							11.3667	0.022551							11.3667	-0.00701
										11.3833	-0.039596							11.3833	0.017521							11.3833	0.022102							11.3833	-0.00634
										11.4	-0.035304							11.4	0.016644							11.4	0.021524							11.4	-0.00582
										11.4167	-0.032198							11.4167	0.015829							11.4167	0.020734							11.4167	-0.00522
										11.4333	-0.029793							11.4333	0.014604							11.4333	0.019795							11.4333	-0.00449
										11.45	-0.027067							11.45	0.013498							11.45	0.018815							11.45	-0.00401
										11.4667	-0.024242							11.4667	0.012843							11.4667	0.017906							11.4667	-0.00331
										11.4833	-0.022026							11.4833	0.011767							11.4833	0.016856							11.4833	-0.00278
										11.5	-0.020445							11.5	0.011103							11.5	0.016007							11.5	-0.0023
										11.5167	-0.018469							11.5167	0.010319							11.5167	0.015357							11.5167	-0.00183
										11.5333	-0.016663							11.5333	0.009686							11.5333	0.014777							11.5333	-0.00161
										11.55	-0.015697							11.55	0.009162							11.55	0.013997							11.55	-0.0014
										11.5667	-0.014561							11.5667	0.008439							11.5667	0.013067							11.5667	-0.0012
										11.5833	-0.013415							11.5833	0.007526							11.5833	0.012267							11.5833	-0.00105
										11.6	-0.012513							11.6	0.006743							11.6	0.011337							11.6	-0.0009
										11.6167	-0.011655							11.6167	0.006211							11.6167	0.010546							11.6167	-0.00079
										11.6333	-0.010828							11.6333	0.00574							11.6333	0.009816							11.6333	-0.0007
										11.65	-0.00987							11.65	0.005209							11.65	0.009066							11.65	-0.00066
										11.6667	-0.008862							11.6667	0.004607							11.6667	0.008326							11.6667	-0.00046
										11.6833	-0.008025							11.6833	0.004066							11.6833	0.007625							11.6833	-0.00052
										11.7	-0.00716							11.7	0.003925							11.7	0.006985							11.7	-0.00052
										11.7167	-0.00645							11.7167	0.003846							11.7167	0.006675							11.7167	-0.0006
										11.7333	-0.006079							11.7333	0.003436							11.7333	0.006494							11.7333	-0.00065
										11.75	-0.005838							11.75	0.003187							11.75	0.006224							11.75	-0.00072
										11.7667	-0.005687							11.7667	0.002927							11.7667	0.005794							11.7667	-0.00082
										11.7833	-0.005386							11.7833	0.002528							11.7833	0.005573							11.7833	-0.00094
										11.8	-0.004809							11.8	0.002129							11.8	0.005363							11.8	-0.00115
										11.8167	-0.004293							11.8167	0.002131							11.8167	0.005103							11.8167	-0.00107
										11.8333	-0.003788							11.8333	0.002084							11.8333	0.004772							11.8333	-0.0012
										11.85	-0.003182							11.85	0.001806							11.85	0.004342							11.85	-0.00146
										11.8667	-0.002447							11.8667	0.001529							11.8667	0.003912							11.8667	-0.00157
										11.8833	-0.001632							11.8833	0.001501							11.8833	0.003732							11.8833	-0.00157
										11.9	-0.000929							11.9	0.001224							11.9	0.003681							11.9	-0.00141
										11.9167	-0.000346							11.9167	0.001089							11.9167	0.003701							11.9167	-0.00134
										11.9333	0.000258							11.9333	0.000843							11.9333	0.003611							11.9333	-0.00121
										11.95	0.000771							11.95	0.000467							11.95	0.003491							11.95	-0.00121
										11.9667	0.001204							11.9667	0.000342							11.9667	0.003391							11.9667	-0.0011
										11.9833	0.001557							11.9833	0.000396							11.9833	0.003301							11.9833	-0.00114
										12	0.001719							12	0.000371							12	0.003092							12	-0.00119
										12.0167	0.001905							12.0167	0.000237							12.0167	0.002822							12.0167	-0.00137
										12.0333	0.00197							12.0333	0.000273							12.0333	0.002413							12.0333	-0.00133
										12.05	0.001936							12.05	0.000179							12.05	0.002123							12.05	-0.00113
										12.0667	0.001972							12.0667	0.000276							12.0667	0.001874							12.0667	-0.00088
										12.0833	0.002227							12.0833	0.000622							12.0833	0.001634							12.0833	-0.00065
										12.1	0.002622							12.1	0.000659							12.1	0.001495							12.1	-0.00056
										12.1167	0.002982							12.1167	0.000737							12.1167	0.001196							12.1167	-0.00039
										12.1333	0.003143							12.1333	0.000825							12.1333	0.001057							12.1333	-0.00017
										12.15	0.003163							12.15	0.000893							12.15	0.000919							12.15	-4.9e-05
										12.1667	0.003013							12.1667	0.000851							12.1667	0.00061							12.1667	8.7e-05
										12.1833	0.002724							12.1833	0.000739							12.1833	0.000361							12.1833	-2.8e-05
										12.2	0.002222							12.2	0.000637							12.2	0.000252							12.2	-0.00011
										12.2167	0.001624							12.2167	0.000837							12.2167	0.000125							12.2167	-0.00016
										12.2333	0.001046							12.2333	0.001047							12.2333	-3.3e-05							12.2333	-1.3e-05
										12.25	0.000619							12.25	0.001037							12.25	-0.00015							12.25	0.000176
										12.2667	0.000261							12.2667	0.001027							12.2667	-0.00048							12.2667	9.5e-05
										12.2833	-0.000137							12.2833	0.000946							12.2833	-0.00047							12.2833	7.4e-05
										12.3	-0.000559							12.3	0.000997							12.3	-0.00057							12.3	0.000164
										12.3167	-0.001021							12.3167	0.000898							12.3167	-0.00066							12.3167	0.000508
										12.3333	-0.001354							12.3333	0.00078							12.3333	-0.00084							12.3333	0.000721
										12.35	-0.001807							12.35	0.000592							12.35	-0.00077							12.35	0.000884
										12.3667	-0.00203							12.3667	0.000713							12.3667	-0.00062							12.3667	0.000757
										12.3833	-0.001902							12.3833	0.000765							12.3833	-0.0008							12.3833	0.00059
										12.4	-0.001711							12.4	0.000667							12.4	-0.00088							12.4	0.000555
										12.4167	-0.001544							12.4167	0.00057							12.4167	-0.00087							12.4167	0.000472
										12.4333	-0.001618							12.4333	0.000493							12.4333	-0.001							12.4333	0.00042
										12.45	-0.001632							12.45	0.000336							12.45	-0.00107							12.45	0.000408
										12.4667	-0.001405							12.4667	0.000279							12.4667	-0.00116							12.4667	0.000375
										12.4833	-0.001149							12.4833	0.000182							12.4833	-0.0011							12.4833	0.000433
										12.5	-0.000859							12.5	0.000265							12.5	-0.00103							12.5	0.000462
										12.5167	-0.000297							12.5167	0.000129							12.5167	-0.00092							12.5167	0.000604
										12.5333	0.000386							12.5333	8.3e-05							12.5333	-0.00094							12.5333	0.000836
										12.55	0.000998							12.55	0.000147							12.55	-0.00109							12.55	0.000768
										12.5667	0.00145							12.5667	4e-05							12.5667	-0.00115							12.5667	0.00074
										12.5833	0.001933							12.5833	8.4e-05							12.5833	-0.00125							12.5833	0.000742
										12.6	0.002418							12.6	4.8e-05							12.6	-0.00119							12.6	0.000905
										12.6167	0.003074							12.6167	2.1e-05							12.6167	-0.00121							12.6167	0.00088
										12.6333	0.003881							12.6333	-0.00021							12.6333	-0.00121							12.6333	0.000846
										12.65	0.004747							12.65	-0.00014							12.65	-0.00117							12.65	0.001012
										12.6667	0.005603							12.6667	-0.00037							12.6667	-0.00098							12.6667	0.000818
										12.6833	0.00647							12.6833	-0.00056							12.6833	-0.00098							12.6833	0.000463
										12.7	0.006948							12.7	-0.00058							12.7	-0.00094							12.7	1e-05
										12.7167	0.00697							12.7167	-0.00057							12.7167	-0.00104							12.7167	-0.00014
										12.7333	0.006843							12.7333	-0.00045							12.7333	-0.0011							12.7333	-6.4e-05
										12.75	0.006456							12.75	-0.00037							12.75	-0.00151							12.75	2.4e-05
										12.7667	0.006109							12.7667	-0.00054							12.7667	-0.00178							12.7667	0.000133
										12.7833	0.005682							12.7833	-0.00034							12.7833	-0.00192							12.7833	0.000201
										12.8	0.004972							12.8	-0.00024							12.8	-0.00201							12.8	0.000299
										12.8167	0.004212							12.8167	-0.00027							12.8167	-0.00203							12.8167	0.000388
										12.8333	0.003302							12.8333	-0.00055							12.8333	-0.00214							12.8333	0.000157
										12.85	0.001992							12.85	-0.0006							12.85	-0.00206							12.85	-0.00016
										12.8667	0.000932							12.8667	-0.00046							12.8667	-0.00208							12.8667	-0.00035
										12.8833	0.000213							12.8833	-0.00025							12.8833	-0.00236							12.8833	-0.00049
										12.9	-0.000266							12.9	-0.00028							12.9	-0.0025							12.9	-0.00061
										12.9167	-0.001076							12.9167	-0.00034							12.9167	-0.00291							12.9167	-0.0005
										12.9333	-0.002037							12.9333	-0.00043							12.9333	-0.00339							12.9333	-0.00051
										12.95	-0.002778							12.95	-0.00025							12.95	-0.00377							12.95	-0.00045
										12.9667	-0.003478							12.9667	-9e-06							12.9667	-0.00395							12.9667	-0.00032
										12.9833	-0.004849							12.9833	0.000218							12.9833	-0.00404							12.9833	6.4e-05
										13	-0.005654							13	0.000123							13	-0.00424							13	0.000332
										13.0167	-0.006533							13.0167	9.8e-05							13.0167	-0.00451							13.0167	0.000158
										13.0333	-0.006873							13.0333	-0.00021							13.0333	-0.00461							13.0333	-9.6e-05
										13.05	-0.007572							13.05	-0.00036							13.05	-0.00437							13.05	-0.00018
										13.0667	-0.007781							13.0667	-0.00034							13.0667	-0.00417							13.0667	-0.0003
										13.0833	-0.007761							13.0833	-0.0004							13.0833	-0.00389							13.0833	-0.00043
										13.1	-0.007727							13.1	-0.00034							13.1	-0.00374							13.1	-0.00058
										13.1167	-0.007313							13.1167	-0.00049							13.1167	-0.00354							13.1167	-0.00069
										13.1333	-0.007129							13.1333	-0.00039							13.1333	-0.00326							13.1333	-0.00071
										13.15	-0.007035							13.15	-3e-06							13.15	-0.00325							13.15	-0.00086
										13.1667	-0.006621							13.1667	-6.1e-05							13.1667	-0.0033							13.1667	-0.0008
										13.1833	-0.006027							13.1833	-0.00064							13.1833	-0.00295							13.1833	-0.00074
										13.2	-0.00556							13.2	-9.5e-05							13.2	-0.0026							13.2	-0.00087
										13.2167	-0.005156							13.2167	-0.00039							13.2167	-0.00249							13.2167	-0.00098
										13.2333	-0.004682							13.2333	-0.00035							13.2333	-0.00222							13.2333	-0.00116
										13.25	-0.004317							13.25	0.000241							13.25	-0.00167							13.25	-0.00109
										13.2667	-0.003873							13.2667	0.000434							13.2667	-0.0012							13.2667	-0.00121
										13.2833	-0.003239							13.2833	0.000866							13.2833	-0.0009							13.2833	-0.00097
										13.3	-0.00263							13.3	0.001328							13.3	-0.00063							13.3	-0.00067
										13.3167	-0.002007							13.3167	0.000951							13.3167	-0.00033							13.3167	-0.00046
										13.3333	-0.001024							13.3333	0.000544							13.3333	-3.6e-05							13.3333	-0.00048
										13.35	-0.000212							13.35	0.000737							13.35	1.9e-05							13.35	-8.6e-05
										13.3667	0.000431							13.3667	0.00103							13.3667	0.000204							13.3667	8e-06
										13.3833	0.000933							13.3833	0.000823							13.3833	0.000379							13.3833	0.000251
										13.4	0.001304							13.4	0.000206							13.4	0.000585							13.4	0.000114
										13.4167	0.001808							13.4167	0.00018							13.4167	0.000793							13.4167	1.3e-05
										13.4333	0.002762							13.4333	-0.00087							13.4333	0.001162							13.4333	0.000252
										13.45	0.004137							13.45	6.7e-05							13.45	0.00098							13.45	0.000952
										13.4667	0.006301							13.4667	0.000841							13.4667	0.001138							13.4667	0.000861
										13.4833	0.009105							13.4833	0.000415							13.4833	0.000766							13.4833	0.00031
										13.5	0.01055							13.5	-0.00057							13.5	0.001295							13.5	0.000779
										13.5167	0.008838							13.5167	-0.00342							13.5167	0.001177							13.5167	0.001965
										13.5333	0.006495							13.5333	-0.00147							13.5333	0.000638							13.5333	0.000201
										13.55	-0.000837							13.55	-0.00306							13.55	-0.00277							13.55	-0.00475
										13.5667	-0.01794							13.5667	-0.00579							13.5667	-0.00607							13.5667	-0.00803
										13.5833	-0.043632							13.5833	-0.00311							13.5833	-0.00884							13.5833	-0.01268
										13.6	-0.089602							13.6	0.001178							13.6	-0.01102							13.6	-0.01817
										13.6167	-0.1339							13.6167	0.011183							13.6167	-0.01383							13.6167	-0.01918
										13.6333	-0.169609							13.6333	0.015998							13.6333	-0.01616							13.6333	-0.01809
										13.65	-0.193098							13.65	0.018004							13.65	-0.017							13.65	-0.01732
										13.6667	-0.206966							13.6667	0.018419							13.6667	-0.01591							13.6667	-0.01573
										13.6833	-0.210615							13.6833	0.019144							13.6833	-0.00937							13.6833	-0.01462
										13.7	-0.207289							13.7	0.02243							13.7	-4.9e-05							13.7	-0.01329
										13.7167	-0.197893							13.7167	0.028226							13.7167	0.002588							13.7167	-0.01203
										13.7333	-0.185858							13.7333	0.031141							13.7333	0.011314							13.7333	-0.01115
										13.75	-0.170152							13.75	0.030087							13.75	0.015881							13.75	-0.0101
										13.7667	-0.155067							13.7667	0.028133							13.7667	0.018318							13.7667	-0.0088
										13.7833	-0.135791							13.7833	0.026419							13.7833	0.019525							13.7833	-0.00787
										13.8	-0.113849							13.8	0.024335							13.8	0.019382							13.8	-0.00734
										13.8167	-0.097809							13.8167	0.022561							13.8167	0.018802							13.8167	-0.00652
										13.8333	-0.080169							13.8333	0.020297							13.8333	0.018011							13.8333	-0.00574
										13.85	-0.069149							13.85	0.018403							13.85	0.01735							13.85	-0.00557
										13.8667	-0.060979							13.8667	0.016989							13.8667	0.016849							13.8667	-0.00535
										13.8833	-0.054639							13.8833	0.015826							13.8833	0.016259							13.8833	-0.00511
										13.9	-0.050252							13.9	0.014262							13.9	0.015998							13.9	-0.00465
										13.9167	-0.045757							13.9167	0.012938							13.9167	0.01548							13.9167	-0.00425
										13.9333	-0.041382							13.9333	0.011934							13.9333	0.014741							13.9333	-0.00371
										13.95	-0.037607							13.95	0.011001							13.95	0.014082							13.95	-0.00326
										13.9667	-0.034212							13.9667	0.009737							13.9667	0.013414							13.9667	-0.0029
										13.9833	-0.031088							13.9833	0.009003							13.9833	0.012485							13.9833	-0.00255
										14	-0.027823							14	0.0084							14	0.011587							14	-0.00242
										14.0167	-0.025323							14.0167	0.008016							14.0167	0.01096							14.0167	-0.00246
										14.0333	-0.023454							14.0333	0.007422							14.0333	0.010253							14.0333	-0.00245
										14.05	-0.021064							14.05	0.006879							14.05	0.009786							14.05	-0.00233
										14.0667	-0.018684							14.0667	0.006845							14.0667	0.009139							14.0667	-0.00189
										14.0833	-0.016424							14.0833	0.006471							14.0833	0.008782							14.0833	-0.00136
										14.1	-0.013813							14.1	0.006247							14.1	0.008466							14.1	-0.0012
										14.1167	-0.011768							14.1167	0.006364							14.1167	0.007951							14.1167	-0.00086
										14.1333	-0.010312							14.1333	0.00621							14.1333	0.007535							14.1333	-0.00045
										14.15	-0.008757							14.15	0.005946							14.15	0.00725							14.15	-1.4e-05
										14.1667	-0.007571							14.1667	0.005822							14.1667	0.006725							14.1667	0.000191
										14.1833	-0.006456							14.1833	0.005798							14.1833	0.006169							14.1833	0.000116
										14.2	-0.005529							14.2	0.005644							14.2	0.005544							14.2	8.1e-05
										14.2167	-0.004537							14.2167	0.00542							14.2167	0.00486							14.2167	0.000456
										14.2333	-0.003496							14.2333	0.005336							14.2333	0.004416							14.2333	0.000881
										14.25	-0.002535							14.25	0.005482							14.25	0.004142							14.25	0.001675
										14.2667	-0.001634							14.2667	0.005817							14.2667	0.003799							14.2667	0.00135
										14.2833	-0.000943							14.2833	0.005713							14.2833	0.003375							14.2833	0.001425
										14.3	-0.000628							14.3	0.005719							14.3	0.003251							14.3	0.004579
										14.3167	-0.000391							14.3167	0.005514							14.3167	0.002768							14.3167	0.004494
										14.3333	6.7e-05							14.3333	0.00489							14.3333	0.002495							14.3333	0.003949
										14.35	0.000605							14.35	0.004525							14.35	0.002292							14.35	0.003514
										14.3667	0.001162							14.3667	0.0042							14.3667	0.002079							14.3667	0.003099
										14.3833	0.00145							14.3833	0.003686							14.3833	0.001816							14.3833	0.002493
										14.4	0.001462							14.4	0.003261							14.4	0.001483							14.4	0.002128
										14.4167	0.001497							14.4167	0.003765							14.4167	0.001371							14.4167	0.001804
										14.4333	0.001342							14.4333	0.00406							14.4333	0.001289							14.4333	0.001569
										14.45	0.001387							14.45	0.004035							14.45	0.000937							14.45	0.001384
										14.4667	0.001552							14.4667	0.003699							14.4667	0.000605							14.4667	0.00128
										14.4833	0.001707							14.4833	0.003704							14.4833	0.000562							14.4833	0.001165
										14.5	0.001987							14.5	0.003908							14.5	0.00047							14.5	0.000931
										14.5167	0.002208							14.5167	0.003482							14.5167	0.000509							14.5167	0.000917
										14.5333	0.00254							14.5333	0.003096							14.5333	0.000667							14.5333	0.000994
										14.55	0.002701							14.55	0.00307							14.55	0.000765							14.55	0.00097
										14.5667	0.002772							14.5667	0.003264							14.5667	0.000884							14.5667	0.000776
										14.5833	0.002633							14.5833	0.003137							14.5833	0.000952							14.5833	0.000693
										14.6	0.002279							14.6	0.002811							14.6	0.00107							14.6	0.000619
										14.6167	0.002241							14.6167	0.002634							14.6167	0.001139							14.6167	0.000607
										14.6333	0.002303							14.6333	0.002437							14.6333	0.001018							14.6333	0.000705
										14.65	0.002505							14.65	0.00215							14.65	0.000906							14.65	0.000913
										14.6667	0.002607							14.6667	0.001712							14.6667	0.000865							14.6667	0.001071
										14.6833	0.002548							14.6833	0.001255							14.6833	0.000634							14.6833	0.001139
										14.7	0.002355							14.7	0.000778							14.7	0.000572							14.7	0.001297
										14.7167	0.002327							14.7167	0.00037							14.7167	0.000541							14.7167	0.001497
										14.7333	0.002379							14.7333	0.000151							14.7333	0.000509							14.7333	0.001226
										14.75	0.002381							14.75	-7e-06							14.75	0.000368							14.75	0.001056
										14.7667	0.002634							14.7667	-4.6e-05							14.7667	0.000357							14.7667	0.001136
										14.7833	0.002616							14.7833	-0.00022							14.7833	0.000265							14.7833	0.000935
										14.8	0.002262							14.8	-0.00031							14.8	0.000274							14.8	0.000545
										14.8167	0.001909							14.8167	-9.2e-05							14.8167	0.000162							14.8167	0.000186
										14.8333	0.001576							14.8333	-6.2e-05							14.8333	0.00027							14.8333	0.000137
										14.85	0.000953							14.85	-0.0003							14.85	0.000229							14.85	-0.00021
										14.8667	0.000401							14.8667	-0.00053							14.8667	-4.3e-05							14.8667	-0.00045
										14.8833	-0.000152							14.8833	-0.00056							14.8833	-0.00023							14.8833	-0.00058
										14.9	-0.000792							14.9	-6.1e-05							14.9	-0.00046							14.9	-0.00044
										14.9167	-0.001099							14.9167	0.000458							14.9167	-0.00061							14.9167	-0.00052
										14.9333	-0.000976							14.9333	0.000867							14.9333	-0.00061							14.9333	-0.00059
										14.95	-0.001003							14.95	0.000836							14.95	-0.00052							14.95	-0.00053
										14.9667	-0.001199							14.9667	0.000675							14.9667	-0.00045							14.9667	-0.00038
										14.9833	-0.001376							14.9833	0.000894							14.9833	-0.00025							14.9833	-0.00045
										15	-0.001531							15	0.001422							15	-0.00021							15	-0.00067
										15.0167	-0.00164							15.0167	0.00146							15.0167	-0.0002							15.0167	-0.00055
										15.0333	-0.00145							15.0333	0.001467							15.0333	-0.00026							15.0333	-0.00059
										15.05	-0.001119							15.05	0.001094							15.05	-0.00042							15.05	-0.00058
										15.0667	-0.001059							15.0667	0.000881							15.0667	-0.00041							15.0667	-0.00051
										15.0833	-0.001208							15.0833	0.000578							15.0833	-0.00031							15.0833	-0.00031
										15.1	-0.001536							15.1	0.000195							15.1	-0.00019							15.1	-2.7e-05
										15.1167	-0.001644							15.1167	0.000151							15.1167	1.8e-05							15.1167	0.000125
										15.1333	-0.001602							15.1333	0.000296							15.1333	1.4e-05							15.1333	0.000356
										15.15	-0.00141							15.15	0.000301							15.15	7e-05							15.15	0.000308
										15.1667	-0.001218							15.1667	0.000197							15.1667	-4.4e-05							15.1667	0.00043
										15.1833	-0.000937							15.1833	-0.0002							15.1833	-8e-06							15.1833	0.000432
										15.2	-0.000643							15.2	-0.00042							15.2	0.000218							15.2	0.000564
										15.2167	-0.000303							15.2167	-0.00038							15.2167	0.000283							15.2167	0.000336
										15.2333	-5.3e-05							15.2333	-0.0004							15.2333	0.000217							15.2333	8.7e-05
										15.25	0.000357							15.25	-0.00029							15.25	-0.00011							15.25	-0.00012
										15.2667	0.000487							15.2667	-0.00029							15.2667	-0.00034							15.2667	-0.00024
										15.2833	0.000667							15.2833	-0.00033							15.2833	-0.0004							15.2833	-0.0003
										15.3	0.000888							15.3	-0.00017							15.3	-0.00044							15.3	-0.00064
										15.3167	0.000904							15.3167	4.9e-05							15.3167	-0.00028							15.3167	-0.00077
										15.3333	0.00097							15.3333	0.000181							15.3333	-0.00017							15.3333	-0.00072
										15.35	0.001026							15.35	3.2e-05							15.35	-0.00018							15.35	-0.00071
										15.3667	0.000832							15.3667	-0.00012							15.3667	-0.00011							15.3667	-0.00064
										15.3833	0.000688							15.3833	-0.0002							15.3833	-9e-06							15.3833	-0.00063
										15.4	0.000704							15.4	-0.00027							15.4	-8.6e-05							15.4	-0.00057
										15.4167	0.000943							15.4167	-0.00047							15.4167	-0.00026							15.4167	-0.00065
										15.4333	0.000882							15.4333	-0.00049							15.4333	-0.00034							15.4333	-0.00067
										15.45	0.000861							15.45	-0.00039							15.45	-0.00034							15.45	-0.00052
										15.4667	0.000529							15.4667	-0.0002							15.4667	-0.00035							15.4667	-0.00018
										15.4833	0.000358							15.4833	-0.00017							15.4833	-0.00045							15.4833	-1.5e-05
										15.5	0.000517							15.5	-2e-06							15.5	-0.00046							15.5	7.7e-05
										15.5167	0.000614							15.5167	1.7e-05							15.5167	-0.00061							15.5167	8e-05
										15.5333	0.000781							15.5333	-5.3e-05							15.5333	-0.00086							15.5333	0.000282
										15.55	0.001047							15.55	-0.00016							15.55	-0.0009							15.55	0.000365
										15.5667	0.000914							15.5667	-0.0002							15.5667	-0.00079							15.5667	0.000488
										15.5833	0.0006							15.5833	2.5e-05							15.5833	-0.00064							15.5833	0.000701
										15.6	0.000587							15.6	0.000264							15.6	-0.00055							15.6	0.000644
										15.6167	0.000465							15.6167	0.000294							15.6167	-0.00043							15.6167	0.000638
										15.6333	0.000153							15.6333	0.000133							15.6333	-0.00044							15.6333	0.000722
										15.65	-9.8e-05							15.65	0.000143							15.65	-0.00053							15.65	0.000677
										15.6667	-0.00045							15.6667	0.000322							15.6667	-0.00055							15.6667	0.000761
										15.6833	-0.000662							15.6833	0.000652							15.6833	-0.00032							15.6833	0.000786
										15.7	-0.000724							15.7	0.000702							15.7	-0.00013							15.7	0.0006
										15.7167	-0.000521							15.7167	0.000652							15.7167	-4.5e-05							15.7167	0.000516
										15.7333	-0.000559							15.7333	0.000712							15.7333	0.000152							15.7333	0.000403
										15.75	-0.000456							15.75	0.000753							15.75	0.00028							15.75	0.000349
										15.7667	-0.000203							15.7667	0.000483							15.7667	0.000317							15.7667	0.000335
										15.7833	-0.000341							15.7833	0.000134							15.7833	0.000214							15.7833	8.1e-05
										15.8	-0.000429							15.8	-0.00015							15.8	0.000322							15.8	-0.00018
										15.8167	-0.000888							15.8167	-7.5e-05							15.8167	0.00042							15.8167	-0.00032
										15.8333	-0.001467							15.8333	-0.00017							15.8333	0.000357							15.8333	-0.00034
										15.85	-0.001916							15.85	-0.00023							15.85	0.000555							15.85	-0.00028
										15.8667	-0.002515							15.8667	-0.00016							15.8667	0.000953							15.8667	-0.00025
										15.8833	-0.002755							15.8833	-0.00021							15.8833	0.00124							15.8833	-0.00036
										15.9	-0.003384							15.9	-0.00024							15.9	0.001238							15.9	-0.00014
										15.9167	-0.003519							15.9167	-0.00048							15.9167	0.001236							15.9167	-0.00014
										15.9333	-0.003345							15.9333	-0.00109							15.9333	0.001055							15.9333	6.3e-05
										15.95	-0.00421							15.95	-0.00103							15.95	0.000693							15.95	0.000222
										15.9667	-0.005725							15.9667	-0.00062							15.9667	0.000202							15.9667	0.000291
										15.9833	-0.00765							15.9833	0.000532							15.9833	4e-05							15.9833	0.00016
										16	-0.008626							16	0.001094							16	-0.00047							16	0.00039
										16.0167	-0.007256							16.0167	0.000778							16.0167	-6.2e-05							16.0167	0.00167
										16.0333	-0.002767							16.0333	0.002141							16.0333	0.001547							16.0333	0.00286
										16.05	-0.004778							16.05	-0.00161							16.05	0.001926							16.05	-0.0031
										16.0667	-0.018839							16.0667	-0.00822							16.0667	0.001565							16.0667	-0.00832
										16.0833	-0.033909							16.0833	-0.00715							16.0833	-0.00338							16.0833	-0.01506
										16.1	-0.05089							16.1	-0.00431							16.1	-0.01019							16.1	-0.01751
										16.1167	-0.070654							16.1167	-0.00198							16.1167	-0.01476							16.1167	-0.01751
										16.1333	-0.088378							16.1333	-0.00173							16.1333	-0.0193							16.1333	-0.01791
										16.15	-0.100691							16.15	-0.00149							16.15	-0.02202							16.15	-0.01737
										16.1667	-0.106965							16.1667	-0.00181							16.1667	-0.02344							16.1667	-0.01674
										16.1833	-0.106329							16.1833	-0.00014							16.1833	-0.01967							16.1833	-0.0156
										16.2	-0.105043							16.2	0.001344							16.2	-0.0113							16.2	-0.01488
										16.2167	-0.099707							16.2167	0.008222							16.2167	-0.00453							16.2167	-0.01402
										16.2333	-0.089682							16.2333	0.014459							16.2333	0.003534							16.2333	-0.01343
										16.25	-0.077087							16.25	0.016407							16.25	0.010054							16.25	-0.01268
										16.2667	-0.069451							16.2667	0.015054							16.2667	0.014055							16.2667	-0.0118
										16.2833	-0.062096							16.2833	0.013632							16.2833	0.015795							16.2833	-0.01098
										16.3	-0.05575							16.3	0.012949							16.3	0.016216							16.3	-0.01019
										16.3167	-0.050033							16.3167	0.01228							16.3167	0.016057							16.3167	-0.00924
										16.3333	-0.046226							16.3333	0.011191							16.3333	0.015428							16.3333	-0.00856
										16.35	-0.043589							16.35	0.010581							16.35	0.014859							16.35	-0.0076
										16.3667	-0.041042							16.3667	0.010362							16.3667	0.01392							16.3667	-0.00676
										16.3833	-0.038785							16.3833	0.008802							16.3833	0.013361							16.3833	-0.00619
										16.4	-0.036798							16.4	0.005073							16.4	0.013042							16.4	-0.00575
										16.4167	-0.034307							16.4167	0.004287							16.4167	0.012953							16.4167	-0.00521
										16.4333	-0.031516							16.4333	0.005082							16.4333	0.012534							16.4333	-0.00474
										16.45	-0.028915							16.45	0.005686							16.45	0.011896							16.45	-0.00426
										16.4667	-0.026554							16.4667	0.00554							16.4667	0.011537							16.4667	-0.00384
										16.4833	-0.024573							16.4833	0.004974							16.4833	0.011078							16.4833	-0.00361
										16.5	-0.022942							16.5	0.004469							16.5	0.01038							16.5	-0.00336
										16.5167	-0.021524							16.5167	0.004457							16.5167	0.009781							16.5167	-0.00291
										16.5333	-0.020377							16.5333	0.004446							16.5333	0.009203							16.5333	-0.00252
										16.55	-0.01957							16.55	0.004585							16.55	0.008595							16.55	-0.00208
										16.5667	-0.018842							16.5667	0.004253							16.5667	0.008276							16.5667	-0.00184
										16.5833	-0.018035							16.5833	0.003632							16.5833	0.008008							16.5833	-0.00156
										16.6	-0.017238							16.6	0.003061							16.6	0.007809							16.6	-0.00133
										16.6167	-0.016552							16.6167	0.002894							16.6167	0.007561							16.6167	-0.00135
										16.6333	-0.016016							16.6333	0.002688							16.6333	0.007363							16.6333	-0.00128
										16.65	-0.015309							16.65	0.002731							16.65	0.007085							16.65	-0.001
										16.6667	-0.014843							16.6667	0.003085							16.6667	0.006886							16.6667	-0.00071
										16.6833	-0.014437							16.6833	0.003399							16.6833	0.006818							16.6833	-0.0006
										16.7	-0.013931							16.7	0.003122							16.7	0.00651							16.7	-0.00052
										16.7167	-0.013474							16.7167	0.003001							16.7167	0.005992							16.7167	-6.4e-05
										16.7333	-0.012967							16.7333	0.002451							16.7333	0.005534							16.7333	0.000281
										16.75	-0.01267							16.75	0.00222							16.75	0.005015							16.75	0.000445
										16.7667	-0.012403							16.7667	0.002369							16.7667	0.004787							16.7667	0.000599
										16.7833	-0.012106							16.7833	0.002679							16.7833	0.004529							16.7833	0.000714
										16.8	-0.011899							16.8	0.002598							16.8	0.004541							16.8	0.001088
										16.8167	-0.011698							16.8167	0.002413							16.8167	0.004633							16.8167	0.001332
										16.8333	-0.011557							16.8333	0.002449							16.8333	0.004654							16.8333	0.001417
										16.85	-0.011357							16.85	0.002324							16.85	0.004436							16.85	0.001591
										16.8667	-0.011136							16.8667	0.00208							16.8667	0.004108							16.8667	0.001975
										16.8833	-0.010836							16.8833	0.001955							16.8833	0.0037							16.8833	0.00189
										16.9	-0.010515							16.9	0.001901							16.9	0.003211							16.9	0.001814
										16.9167	-0.010279							16.9167	0.001773							16.9167	0.002963							16.9167	0.001638
										16.9333	-0.010083							16.9333	0.001686							16.9333	0.002984							16.9333	0.001463
										16.95	-0.009676							16.95	0.001698							16.95	0.002936							16.95	0.001587
										16.9667	-0.00898							16.9667	0.001811							16.9667	0.002698							16.9667	0.001681
										16.9833	-0.008584							16.9833	0.001873							16.9833	0.002349							16.9833	0.001905
										17	-0.008287							17	0.001786							17	0.002151							17	0.001839
										17.0167	-0.007973							17.0167	0.001745							17.0167	0.001852							17.0167	0.001363
										17.0333	-0.007898							17.0333	0.001735							17.0333	0.001713							17.0333	0.001017
										17.05	-0.007894							17.05	0.001575							17.05	0.001735							17.05	0.000571
										17.0667	-0.007779							17.0667	0.001365							17.0667	0.001646							17.0667	0.000235
										17.0833	-0.007545							17.0833	0.000995							17.0833	0.001887							17.0833	2.9e-05
										17.1	-0.00731							17.1	0.000865							17.1	0.001889							17.1	-0.00025
										17.1167	-0.007126							17.1167	0.000902							17.1167	0.001559							17.1167	-0.00057
										17.1333	-0.006821							17.1333	0.000749							17.1333	0.00145							17.1333	-0.00073
										17.15	-0.006505							17.15	0.000626							17.15	0.001171							17.15	-0.00061
										17.1667	-0.00606							17.1667	0.000693							17.1667	0.001162							17.1667	-0.00024
										17.1833	-0.005655							17.1833	0.00063							17.1833	0.001393							17.1833	5.9e-05
										17.2	-0.00529							17.2	0.000487							17.2	0.001294							17.2	-0.00012
										17.2167	-0.004973							17.2167	0.000649							17.2167	0.001074							17.2167	-0.00019
										17.2333	-0.004775							17.2333	0.000571							17.2333	0.001175							17.2333	-0.00018
										17.25	-0.004427							17.25	0.000344							17.25	0.001025							17.25	-0.00017
										17.2667	-0.003959							17.2667	0.000336							17.2667	0.001346							17.2667	0.000194
										17.2833	-0.003461							17.2833	0.000448							17.2833	0.001496							17.2833	0.000267
										17.3	-0.002983							17.3	0.000631							17.3	0.001617							17.3	0.00068
										17.3167	-0.002381							17.3167	0.000615							17.3167	0.001766							17.3167	0.001232
										17.3333	-0.001597							17.3333	0.0007							17.3333	0.001276							17.3333	0.001404
										17.35	-0.000904							17.35	0.000555							17.35	0.000866							17.35	0.001276
										17.3667	-0.000131							17.3667	0.00022							17.3667	0.000556							17.3667	0.000988
										17.3833	0.000503							17.3833	0.000145							17.3833	0.000606							17.3833	0.00091
										17.4	0.001036							17.4	0.0003							17.4	0.000705							17.4	0.000382
										17.4167	0.001615							17.4167	0.000265							17.4167	0.000735							17.4167	-0.00034
										17.4333	0.002146							17.4333	0.000289							17.4333	0.000824							17.4333	-0.00074
										17.45	0.002287							17.45	3e-06							17.45	0.000633							17.45	-0.00075
										17.4667	0.002267							17.4667	-0.00048							17.4667	0.000292							17.4667	-0.00035
										17.4833	0.002098							17.4833	-0.0005							17.4833	0.000531							17.4833	-0.0003
										17.5	0.001819							17.5	-0.0009							17.5	0.00081							17.5	-4.2e-05
										17.5167	0.001616							17.5167	-0.00145							17.5167	0.000789							17.5167	4.8e-05
										17.5333	0.001384							17.5333	-0.00159							17.5333	0.000607							17.5333	0.000118
										17.55	0.001332							17.55	-0.00151							17.55	0.000485							17.55	0.000138
										17.5667	0.00134							17.5667	-0.00124							17.5667	0.000213							17.5667	4.8e-05
										17.5833	0.001398							17.5833	-0.00106							17.5833	0.000172							17.5833	0.000228
										17.6	0.001236							17.6	-0.00089							17.6	0.00024							17.6	0.000148
										17.6167	0.000897							17.6167	-0.00082							17.6167	0.000457							17.6167	0.000387
										17.6333	0.000539							17.6333	-0.00058							17.6333	0.000575							17.6333	0.000446
										17.65	0.000341							17.65	-0.00037							17.65	0.000742							17.65	0.000134
										17.6667	0.000123							17.6667	-0.00041							17.6667	0.000839							17.6667	3.3e-05
										17.6833	-0.000134							17.6833	-0.00028							17.6833	0.000707							17.6833	0.000172
										17.7	-0.000312							17.7	-0.00023							17.7	0.000414							17.7	0.00013
										17.7167	-0.000232							17.7167	-0.00024							17.7167	0.000141							17.7167	-8.2e-05
										17.7333	-0.000192							17.7333	-0.00013							17.7333	7.7e-05							17.7333	-0.00023
										17.75	-0.000321							17.75	-7.1e-05							17.75	0.000253							17.75	-0.00032
										17.7667	-0.000511							17.7667	-0.00032							17.7667	0.00044							17.7667	-0.00025
										17.7833	-0.00053							17.7833	-0.00032							17.7833	0.000686							17.7833	-0.00051
										17.8	-0.000419							17.8	-0.00041							17.8	0.000692							17.8	-0.00075
										17.8167	-0.000126							17.8167	-0.00054							17.8167	0.000588							17.8167	-0.00101
										17.8333	0.000238							17.8333	-0.00062							17.8333	0.000703							17.8333	-0.00101
										17.85	0.000372							17.85	-0.0005							17.85	0.000638							17.85	-0.00106
										17.8667	0.000426							17.8667	-0.00063							17.8667	0.000593							17.8667	-0.00081
										17.8833	0.000389							17.8833	-0.00066							17.8833	0.000558							17.8833	-0.00056
										17.9	0.000523							17.9	-0.00064							17.9	0.000563							17.9	-0.00048
										17.9167	0.000465							17.9167	-0.00088							17.9167	0.000367							17.9167	-0.00025
										17.9333	0.000617							17.9333	-0.00101							17.9333	0.000161							17.9333	-0.00023
										17.95	0.000739							17.95	-0.00093							17.95	9.5e-05							17.95	-0.00014
										17.9667	0.00064							17.9667	-0.00097							17.9667	3.9e-05							17.9667	-0.00012
										17.9833	0.000362							17.9833	-0.00103							17.9833	-8.7e-05							17.9833	9.1e-05
										18	-6e-06							18	-0.00085							18	-0.0001							18	5.4e-05
										18.0167	-0.000261							18.0167	-0.00063							18.0167	4e-05							18.0167	0.000167
										18.0333	-0.000628							18.0333	-0.00048							18.0333	0.000222							18.0333	0.000189
										18.05	-0.000944							18.05	-0.00031							18.05	4.5e-05							18.05	0.000251
										18.0667	-0.00109							18.0667	-0.00026							18.0667	-2.2e-05							18.0667	0.000304
										18.0833	-0.001326							18.0833	-0.00015							18.0833	-0.0001							18.0833	0.000296
										18.1	-0.001512							18.1	-9.5e-05							18.1	-0.00022							18.1	0.000228
										18.1167	-0.001441							18.1167	0.000199							18.1167	-0.00027							18.1167	0.00037
										18.1333	-0.00139							18.1333	0.000163							18.1333	-0.0004							18.1333	0.000642
										18.15	-0.00148							18.15	0.000106							18.15	-0.00045							18.15	0.000644
										18.1667	-0.00171							18.1667	0.00011							18.1667	-0.00049							18.1667	0.000606
										18.1833	-0.00176							18.1833	0.000283							18.1833	-0.00049							18.1833	0.000527
										18.2	-0.00162							18.2	0.000567							18.2	-0.00062							18.2	0.000379
										18.2167	-0.001474							18.2167	0.000737							18.2167	-0.00053							18.2167	0.000381
										18.2333	-0.001541							18.2333	0.000757							18.2333	-0.00041							18.2333	0.000472
										18.25	-0.001488							18.25	0.000696							18.25	-0.00027							18.25	0.000394
										18.2667	-0.001564							18.2667	0.000546							18.2667	-0.00015							18.2667	0.000406
										18.2833	-0.001431							18.2833	0.000225							18.2833	-0.00019							18.2833	0.000317
										18.3	-0.001237							18.3	9.5e-05							18.3	-0.00021							18.3	0.000179
										18.3167	-0.001149							18.3167	-0.00016							18.3167	-0.00021							18.3167	0.0001
										18.3333	-0.000942							18.3333	8.9e-05							18.3333	-7.5e-05							18.3333	0.000102
										18.35	-0.000695							18.35	-0.00022							18.35	9.4e-05							18.35	4.3e-05
										18.3667	-0.000469							18.3667	-0.00064							18.3667	0.000262							18.3667	-0.00012
										18.3833	-0.000352							18.3833	-0.00034							18.3833	0.000271							18.3833	-0.00017
										18.4	-7.5e-05							18.4	-0.00045							18.4	0.000389							18.4	-0.00014
										18.4167	-0.000151							18.4167	-1.6e-05							18.4167	0.000447							18.4167	-0.00034
										18.4333	-7.9e-05							18.4333	0.00252							18.4333	0.000525							18.4333	-0.0006
										18.45	-7e-06							18.45	0.002376							18.45	0.000613							18.45	-0.0008
										18.4667	-0.000165							18.4667	0.002522							18.4667	0.000591							18.4667	-0.00113
										18.4833	-0.000603							18.4833	0.002797							18.4833	0.000599							18.4833	-0.00115
										18.5	-0.00131							18.5	0.002513							18.5	0.000957							18.5	-0.001
										18.5167	-0.001338							18.5167	0.003679							18.5167	0.000684							18.5167	-0.00307
										18.5333	-0.002077							18.5333	0.003944							18.5333	0.002202							18.5333	-0.0015
										18.55	-0.006177							18.55	0.00257							18.55	0.001639							18.55	0.000281
										18.5667	-0.012526							18.5667	-0.0019							18.5667	-0.00167							18.5667	-0.0062
										18.5833	-0.016455							18.5833	-0.00431							18.5833	-0.00662							18.5833	-0.01373
										18.6	-0.019075							18.6	-0.00479							18.6	-0.01026							18.6	-0.02145
										18.6167	-0.020481							18.6167	-0.00552							18.6167	-0.01765							18.6167	-0.02425
										18.6333	-0.020809							18.6333	-0.0068							18.6333	-0.02084							18.6333	-0.02284
										18.65	-0.020357							18.65	-0.00767							18.65	-0.02207							18.65	-0.02197
										18.6667	-0.019565							18.6667	-0.00917							18.6667	-0.02293							18.6667	-0.02048
										18.6833	-0.018682							18.6833	-0.01027							18.6833	-0.02219							18.6833	-0.01886
										18.7	-0.01885							18.7	-0.00684							18.7	-0.01364							18.7	-0.01743
										18.7167	-0.019373							18.7167	-0.00104							18.7167	-0.00675							18.7167	-0.01594
										18.7333	-0.019716							18.7333	0.00132							18.7333	-0.00157							18.7333	-0.01442
										18.75	-0.018549							18.75	0.009396							18.75	0.005994							18.75	-0.01366
										18.7667	-0.017742							18.7667	0.009402							18.7667	0.008071							18.7667	-0.01291
										18.7833	-0.016615							18.7833	0.007987							18.7833	0.009788							18.7833	-0.01196
										18.8	-0.015459							18.8	0.005133							18.8	0.010755							18.8	-0.01132
										18.8167	-0.014104							18.8167	0.002069							18.8167	0.010391							18.8167	-0.01024
										18.8333	-0.012509							18.8333	0.001135							18.8333	0.010378							18.8333	-0.00902
										18.85	-0.011055							18.85	0.000622							18.85	0.010365							18.85	-0.00828
										18.8667	-0.009631							18.8667	0.000758							18.8667	0.010582							18.8667	-0.00761
										18.8833	-0.008306							18.8833	0.000954							18.8833	0.010329							18.8833	-0.00698
										18.9	-0.007202							18.9	0.001381							18.9	0.010026							18.9	-0.00651
										18.9167	-0.006147							18.9167	0.001428							18.9167	0.009763							18.9167	-0.00584
										18.9333	-0.005302							18.9333	0.001625							18.9333	0.0096							18.9333	-0.00533
										18.95	-0.004347							18.95	0.001702							18.95	0.009617							18.95	-0.00496
										18.9667	-0.003472							18.9667	0.00173							18.9667	0.009394							18.9667	-0.00458
										18.9833	-0.002886							18.9833	0.001857							18.9833	0.009101							18.9833	-0.00401
										19	-0.002251							19	0.002114							19	0.008868							19	-0.00329
										19.0167	-0.001713							19.0167	0.002043							19.0167	0.008415							19.0167	-0.00283
										19.0333	-0.001184							19.0333	0.001941							19.0333	0.008102							19.0333	-0.00252
										19.05	-0.000686							19.05	0.0022							19.05	0.008009							19.05	-0.00237
										19.0667	-0.000467							19.0667	0.002308							19.0667	0.007877							19.0667	-0.00228
										19.0833	-0.000378							19.0833	0.002357							19.0833	0.007524							19.0833	-0.0018
										19.1	-2.9e-05							19.1	0.002176							19.1	0.007191							19.1	-0.00152
										19.1167	0.000155							19.1167	0.002286							19.1167	0.006889							19.1167	-0.0011
										19.1333	0.000271							19.1333	0.002066							19.1333	0.006536							19.1333	-0.0009
										19.15	0.000326							19.15	0.001816							19.15	0.006284							19.15	-0.00076
										19.1667	0.000312							19.1667	0.001546							19.1667	0.005942							19.1667	-0.0008
										19.1833	0.000357							19.1833	0.000917							19.1833	0.00566							19.1833	-0.00107
										19.2	0.000543							19.2	0.000617							19.2	0.005357							19.2	-0.00096
										19.2167	0.000587							19.2167	0.000409							19.2167	0.004965							19.2167	-0.00093
										19.2333	0.000772							19.2333	0.000431							19.2333	0.004754							19.2333	-0.00083
										19.25	0.000967							19.25	0.000293							19.25	0.004502							19.25	-0.00111
										19.2667	0.001013							19.2667	0.000295							19.2667	0.00426							19.2667	-0.00107
										19.2833	0.000988							19.2833	0.000518							19.2833	0.003959							19.2833	-0.00109
										19.3	0.001024							19.3	0.00043							19.3	0.003867							19.3	-0.00106
										19.3167	0.001069							19.3167	0.000154							19.3167	0.003836							19.3167	-0.00147
										19.3333	0.000856							19.3333	0.000219							19.3333	0.003595							19.3333	-0.00093
										19.35	0.000793							19.35	0.000333							19.35	0.003464							19.35	0.002025
										19.3667	0.00099							19.3667	0.000488							19.3667	0.003343							19.3667	0.001934
										19.3833	0.001007							19.3833	0.000642							19.3833	0.002852							19.3833	0.001353
										19.4	0.001164							19.4	0.000967							19.4	0.002551							19.4	0.000393
										19.4167	0.00144							19.4167	0.001254							19.4167	0.002341							19.4167	-0.00038
										19.4333	0.001529							19.4333	0.001171							19.4333	0.002081							19.4333	-0.00033
										19.45	0.001558							19.45	0.001268							19.45	0.001881							19.45	5.2e-05
										19.4667	0.001547							19.4667	0.001155							19.4667	0.001731							19.4667	0.000112
										19.4833	0.001505							19.4833	0.000932							19.4833	0.001431							19.4833	-0.00047
										19.5	0.001324							19.5	0.00099							19.5	0.001331							19.5	-0.00079
										19.5167	0.00119							19.5167	0.000949							19.5167	0.001372							19.5167	-0.00093
										19.5333	0.001038							19.5333	0.000919							19.5333	0.001113							19.5333	-0.00056
										19.55	0.000915							19.55	0.000699							19.55	0.000944							19.55	-0.00014
										19.5667	0.000713							19.5667	0.000548							19.5667	0.000795							19.5667	-1.6e-05
										19.5833	0.000371							19.5833	0.000168							19.5833	0.000836							19.5833	-0.00015
										19.6	0.000179							19.6	-0.00029							19.6	0.000907							19.6	-2.5e-05
										19.6167	-3.1e-05							19.6167	-0.00105							19.6167	0.000769							19.6167	-0.00013
										19.6333	-0.000289							19.6333	-0.0012							19.6333	0.000421							19.6333	1.7e-05
										19.65	-0.000467							19.65	-0.00117							19.65	-4.7e-05							19.65	0.000449
										19.6667	-0.000385							19.6667	-0.00136							19.6667	-0.00042							19.6667	0.00071
										19.6833	-0.000163							19.6833	-0.00123							19.6833	-0.00083							19.6833	0.000682
										19.7	-0.000202							19.7	-0.00149							19.7	-0.00119							19.7	0.000523
										19.7167	-0.000301							19.7167	-0.00145							19.7167	-0.00111							19.7167	0.000365
										19.7333	-0.000311							19.7333	-0.00097							19.7333	-0.00111							19.7333	0.000407
										19.75	-0.0002							19.75	-0.00082							19.75	-0.00114							19.75	0.00043
										19.7667	-0.00011							19.7667	-0.00062							19.7667	-0.00105							19.7667	0.000352
										19.7833	0.000181							19.7833	-0.00055							19.7833	-0.00092							19.7833	0.000165
										19.8	0.000331							19.8	-0.00028							19.8	-0.00095							19.8	-3.3e-05
										19.8167	0.000316							19.8167	-5.7e-05							19.8167	-0.00085							19.8167	-1e-05
										19.8333	0.00045							19.8333	0.000267							19.8333	-0.00076							19.8333	3.3e-05
										19.85	0.000394							19.85	0.000801							19.85	-0.00093							19.85	0.000197
										19.8667	0.000188							19.8667	0.001046							19.8667	-0.00105							19.8667	0.00013
										19.8833	0.000262							19.8833	0.00133							19.8833	-0.00075							19.8833	0.000233
										19.9	0.000566							19.9	0.001464							19.9	-0.00039							19.9	0.000466
										19.9167	0.00086							19.9167	0.00125							19.9167	-0.00034							19.9167	0.00048
										19.9333	0.000902							19.9333	0.001098							19.9333	-0.00052							19.9333	0.000504
										19.95	0.000874							19.95	0.001075							19.95	-0.00044							19.95	0.000518
										19.9667	0.000866							19.9667	0.001082							19.9667	-0.00053							19.9667	0.000422
										19.9833	0.000598							19.9833	0.000919							19.9833	-0.00025							19.9833	0.000496
										20	0.00021							20	0.000866							20	-7e-06							20	0.00058
										20.0167	-0.000232							20.0167	0.000905							20.0167	0.000191							20.0167	0.000684
										20.0333	-0.000639							20.0333	0.000625							20.0333	0.00039							20.0333	0.000438
										20.05	-0.000896							20.05	0.000684							20.05	0.000498							20.05	0.000102
										20.0667	-0.001313							20.0667	0.000604							20.0667	0.000667							20.0667	-3.4e-05
										20.0833	-0.001799							20.0833	0.000454							20.0833	0.000746							20.0833	-4e-05
										20.1	-0.002136							20.1	0.000323							20.1	0.000714							20.1	0.000114
										20.1167	-0.002451							20.1167	-4.6e-05							20.1167	0.000565							20.1167	8.7e-05
										20.1333	-0.002633							20.1333	-0.00035							20.1333	0.000556							20.1333	-0.00014
										20.15	-0.002654							20.15	-0.00033							20.15	0.000796							20.15	-0.00043
										20.1667	-0.002786							20.1667	-0.00045							20.1667	0.000837							20.1667	-0.00059
										20.1833	-0.002767							20.1833	-0.00052							20.1833	0.000798							20.1833	-0.00085
										20.2	-0.002599							20.2	-0.00074							20.2	0.000818							20.2	-0.00091
										20.2167	-0.002591							20.2167	-0.00063							20.2167	0.000681							20.2167	-0.00082
										20.2333	-0.00289							20.2333	-0.0003							20.2333	0.000543							20.2333	-0.00043
										20.25	-0.003339							20.25	-0.00014							20.25	0.000676							20.25	-0.00046
										20.2667	-0.003397							20.2667	-4.3e-05							20.2667	0.000738							20.2667	-0.00081
										20.2833	-0.003166							20.2833	6.7e-05							20.2833	0.000941							20.2833	-0.00127
										20.3	-0.002865							20.3	-0.00023							20.3	0.001173							20.3	-0.00161
										20.3167	-0.002391							20.3167	-0.00029							20.3167	0.000986							20.3167	-0.00162
										20.3333	-0.001994							20.3333	-0.00027							20.3333	0.00081							20.3333	-0.00118
										20.35	-0.001817							20.35	-0.00042							20.35	0.000713							20.35	-0.001
										20.3667	-0.00155							20.3667	-0.00042							20.3667	0.000487							20.3667	-0.00063
										20.3833	-0.001202							20.3833	-0.00043							20.3833	9e-05							20.3833	-0.00049
										20.4	-0.000805							20.4	-0.0003							20.4	-7.6e-05							20.4	-0.00043
										20.4167	-0.000429							20.4167	-0.00025							20.4167	-0.00015							20.4167	-0.00094
										20.4333	-0.000207							20.4333	-0.00043							20.4333	-0.00031							20.4333	-0.00108
										20.45	-6.6e-05							20.45	-0.00072							20.45	-0.00047							20.45	-0.0007
										20.4667	0.000376							20.4667	-0.00092							20.4667	-0.00082							20.4667	-0.00028
										20.4833	0.000838							20.4833	-0.00098							20.4833	-0.00104							20.4833	3.9e-05
										20.5	0.001449							20.5	-0.0008							20.5	-0.0009							20.5	-9.2e-05
										20.5167	0.001827							20.5167	-0.00066							20.5167	-0.0008							20.5167	0.000406
										20.5333	0.001852							20.5333	-0.00069							20.5333	-0.00075							20.5333	0.000484
										20.55	0.001748							20.55	-0.00056							20.55	-0.00078							20.55	0.000682
										20.5667	0.001784							20.5667	-0.00037							20.5667	-0.0009							20.5667	0.00128
										20.5833	0.00206							20.5833	-0.00061							20.5833	-0.00094							20.5833	0.001409
										20.6	0.001976							20.6	-0.00064							20.6	-0.00074							20.6	0.001237
										20.6167	0.001773							20.6167	-0.00061							20.6167	-0.00083							20.6167	0.001166
										20.6333	0.001521							20.6333	-0.00018							20.6333	-0.00116							20.6333	0.001055
										20.65	0.001408							20.65	0.000194							20.65	-0.00116							20.65	0.001055
										20.6667	0.001566							20.6667	0.000273							20.6667	-0.00096							20.6667	0.000914
										20.6833	0.001644							20.6833	0.000242							20.6833	-0.00074							20.6833	0.000504
										20.7	0.001461							20.7	0.000592							20.7	-0.00057							20.7	0.000223
										20.7167	0.001643							20.7167	0.00072							20.7167	-0.00026							20.7167	0.000234
										20.7333	0.001667							20.7333	0.000528							20.7333	-3.7e-05							20.7333	0.000275
										20.75	0.00149							20.75	0.000306							20.75	8e-05							20.75	0.000346
										20.7667	0.001424							20.7667	0.000304							20.7667	-5.3e-05							20.7667	0.000407
										20.7833	0.001307							20.7833	0.000472							20.7833	-0.00021							20.7833	-2.2e-05
										20.8	0.000991							20.8	0.000139							20.8	-0.00023							20.8	-5.1e-05
										20.8167	0.000749							20.8167	-0.00047							20.8167	-0.00032							20.8167	-0.00014
										20.8333	0.000179							20.8333	-0.00044							20.8333	-0.00031							20.8333	4e-06
										20.85	-0.00026							20.85	-0.00142							20.85	-0.00014							20.85	6e-06
										20.8667	-0.00022							20.8667	-0.00125							20.8667	-0.00012							20.8667	-5.1e-05
										20.8833	-0.00014							20.8833	0.000147							20.8833	-0.00028							20.8833	-0.00018
										20.9	0.000181							20.9	0.001524							20.9	-0.00033							20.9	-0.00033
										20.9167	0.000495							20.9167	0.001622							20.9167	2.1e-05							20.9167	-0.00025
										20.9333	0.000602							20.9333	0.001							20.9333	-0.00014							20.9333	0.000231
										20.95	0.000288							20.95	0.000428							20.95	-9.4e-05							20.95	0.000375
										20.9667	-0.000166							20.9667	0.000146							20.9667	-0.00034							20.9667	-7.1e-05
										20.9833	0.000141							20.9833	-0.00068							20.9833	0.000151							20.9833	-0.00038
										21	-2.3e-05							21	-0.00219							21	0.000623							21	-0.00095
										21.0167	0.000727							21.0167	-0.0027							21.0167	-0.00104							21.0167	-0.00194
										21.0333	0.003239							21.0333	7.8e-05							21.0333	-0.00165							21.0333	-0.00265
										21.05	0.0011							21.05	0.002537							21.05	-0.00129							21.05	-0.0056
										21.0667	-0.003118							21.0667	-0.00139							21.0667	-0.00221							21.0667	-0.0088
										21.0833	-0.007297							21.0833	-0.00788							21.0833	-0.00453							21.0833	-0.01212
										21.1	-0.009905							21.1	-0.01268							21.1	-0.00554							21.1	-0.01672
										21.1167	-0.010541							21.1167	-0.01262							21.1167	-0.01703							21.1167	-0.01913
										21.1333	-0.009736							21.1333	-0.01349							21.1333	-0.02488							21.1333	-0.01995
										21.15	-0.00844							21.15	-0.01527							21.15	-0.0275							21.15	-0.02056
										21.1667	-0.007495							21.1667	-0.01973							21.1667	-0.02759							21.1667	-0.02123
										21.1833	-0.0075							21.1833	-0.01842							21.1833	-0.02625							21.1833	-0.02128
										21.2	-0.008584							21.2	-0.00943							21.2	-0.02184							21.2	-0.02099
										21.2167	-0.008827							21.2167	-0.00558							21.2167	-0.01224							21.2167	-0.01462
										21.2333	-0.008259							21.2333	-0.00141							21.2333	-0.00465							21.2333	-0.01293
										21.25	-0.007281							21.25	0.000453							21.25	0.001415							21.25	-0.01261
										21.2667	-0.006443							21.2667	0.000194							21.2667	0.003394							21.2667	-0.0117
										21.2833	-0.005475							21.2833	0.000725							21.2833	0.005953							21.2833	-0.0098
										21.3	-0.004407							21.3	0.000536							21.3	0.007121							21.3	-0.00858
										21.3167	-0.003268							21.3167	0.000338							21.3167	0.00751							21.3167	-0.00746
										21.3333	-0.002128							21.3333	-2e-05							21.3333	0.007229							21.3333	-0.00711
										21.35	-0.001029							21.35	-0.00028							21.35	0.006848							21.35	-0.00614
										21.3667	-0.00032							21.3667	-0.00059							21.3667	0.006636							21.3667	-0.00519
										21.3833	0.00028							21.3833	-0.00088							21.3833	0.006335							21.3833	-0.00408
										21.4	0.000659							21.4	-0.00106							21.4	0.006304							21.4	-0.00329
										21.4167	0.000679							21.4167	-0.00106							21.4167	0.006013							21.4167	-0.00332
										21.4333	0.000699							21.4333	-0.00117							21.4333	0.006002							21.4333	-0.00302
										21.45	0.000639							21.45	-0.00127							21.45	0.005951							21.45	-0.00231
										21.4667	0.000628							21.4667	-0.00139							21.4667	0.005699							21.4667	-0.00192
										21.4833	0.000718							21.4833	-0.00166							21.4833	0.005398							21.4833	-0.00184
										21.5	0.000678							21.5	-0.00164							21.5	0.005087							21.5	-0.00124
										21.5167	0.000857							21.5167	-0.00178							21.5167	0.004747							21.5167	-0.00079
										21.5333	0.000946							21.5333	-0.0017							21.5333	0.004316							21.5333	-0.00068
										21.55	0.000804							21.55	-0.00125							21.55	0.004056							21.55	-0.00072
										21.5667	0.000583							21.5667	-0.00118							21.5667	0.003715							21.5667	-0.00069
										21.5833	0.000322							21.5833	-0.00115							21.5833	0.003355							21.5833	-0.00078
										21.6	1e-06							21.6	-0.00098							21.6	0.003264							21.6	-0.00087
										21.6167	-0.000223							21.6167	-0.00082							21.6167	0.003145							21.6167	-0.00111
										21.6333	-0.000327							21.6333	-0.00057							21.6333	0.003005							21.6333	-0.001
										21.65	-0.000602							21.65	-0.00016							21.65	0.002806							21.65	-0.00086
										21.6667	-0.000756							21.6667	2.9e-05							21.6667	0.002747							21.6667	-0.0008
										21.6833	-0.00114							21.6833	0.000427							21.6833	0.002597							21.6833	-0.00061
										21.7	-0.001155							21.7	0.000715							21.7	0.002508							21.7	-0.00051
										21.7167	-0.001153							21.7167	0.000545							21.7167	0.00234							21.7167	-0.00047
										21.7333	-0.001242							21.7333	0.000825							21.7333	0.002112							21.7333	-0.00072
										21.75	-0.001192							21.75	0.000945							21.75	0.001954							21.75	-0.00098
										21.7667	-0.001151							21.7667	0.000766							21.7667	0.001817							21.7667	-0.00096
										21.7833	-0.00104							21.7833	0.000596							21.7833	0.001649							21.7833	-0.0009
										21.8	-0.00098							21.8	0.000526							21.8	0.001331							21.8	-0.00067
										21.8167	-0.000863							21.8167	0.000448							21.8167	0.001015							21.8167	-0.00038
										21.8333	-0.000658							21.8333	0.000251							21.8333	0.000899							21.8333	-0.00019
										21.85	-0.000462							21.85	0.000273							21.85	0.000773							21.85	3.9e-05
										21.8667	-0.000407							21.8667	0.000226							21.8667	0.000777							21.8667	0.000106
										21.8833	-0.000162							21.8833	0.000169							21.8833	0.000772							21.8833	0.000122
										21.9	-5.6e-05							21.9	6.2e-05							21.9	0.000826							21.9	0.000109
										21.9167	1.7e-05							21.9167	0.000106							21.9167	0.000962							21.9167	0.000125
										21.9333	1.8e-05							21.9333	0.000331							21.9333	0.000938							21.9333	0.000251
										21.95	-0.00013							21.95	0.000167							21.95	0.000805							21.95	0.000217
										21.9667	-0.000228							21.9667	3.2e-05							21.9667	0.000642							21.9667	0.000182
										21.9833	-9.6e-05							21.9833	-0.00013							21.9833	0.000588							21.9833	0.000278
										22	-0.000165							22	-8.7e-05							22	0.000595							22	0.000444
										22.0167	-6.4e-05							22.0167	-8e-05							22.0167	0.000554							22.0167	0.00067
										22.0333	4.6e-05							22.0333	0.000158							22.0333	0.000523							22.0333	0.000675
										22.05	9.6e-05							22.05	0.000455							22.05	0.000483							22.05	0.00041
										22.0667	0.000117							22.0667	0.000643							22.0667	0.000423							22.0667	0.000165
										22.0833	-8.3e-05							22.0833	0.000701							22.0833	0.000402							22.0833	-0.00029
										22.1	-0.000263							22.1	0.000509							22.1	0.000382							22.1	-0.00044
										22.1167	-0.000362							22.1167	0.000368							22.1167	0.000404							22.1167	-0.00047
										22.1333	-0.000391							22.1333	0.000258							22.1333	0.000537							22.1333	-0.00059
										22.15	-0.00041							22.15	0.000229							22.15	0.000659							22.15	-0.00076
										22.1667	-0.00036							22.1667	0.000289							22.1667	0.000652							22.1667	-0.00098
										22.1833	-0.000369							22.1833	0.000409							22.1833	0.000675							22.1833	-0.00099
										22.2	-0.000208							22.2	0.000259							22.2	0.000598							22.2	-0.00085
										22.2167	-6.5e-05							22.2167	0.00018							22.2167	0.000363							22.2167	-0.00064
										22.2333	0.00012							22.2333	0.000202							22.2333	0.00022							22.2333	-0.00038
										22.25	0.000244							22.25	0.000203							22.25	0.000126							22.25	-0.00016
										22.2667	0.000288							22.2667	0.000195							22.2667	0.000162							22.2667	-0.00024
										22.2833	0.000322							22.2833	0.000266							22.2833	0.000338							22.2833	-0.00019
										22.3	0.000137							22.3	0.000238							22.3	0.000555							22.3	-0.00025
										22.3167	-0.000205							22.3167	-5.1e-05							22.3167	0.000663							22.3167	-0.00012
										22.3333	-0.000465							22.3333	-0.00027							22.3333	0.000792							22.3333	-8e-06
										22.35	-0.000544							22.35	-0.00038							22.35	0.000872							22.35	0.000364
										22.3667	-0.000624							22.3667	-0.0002							22.3667	0.000871							22.3667	0.000596
										22.3833	-0.000643							22.3833	-8.4e-05							22.3833	0.000981							22.3833	0.000658
										22.4	-0.000553							22.4	-0.00023							22.4	0.00099							22.4	0.00058
										22.4167	-0.000267							22.4167	-0.00044							22.4167	0.000911							22.4167	0.000562
										22.4333	1.3e-05							22.4333	-0.00078							22.4333	0.000973							22.4333	0.000593
										22.45	4.3e-05							22.45	-0.00121							22.45	0.000815							22.45	0.000794
										22.4667	3.3e-05							22.4667	-0.0006							22.4667	0.000647							22.4667	0.000836
										22.4833	-4.7e-05							22.4833	-0.00022							22.4833	0.000549							22.4833	0.000787
										22.5	-0.000178							22.5	-5.7e-05							22.5	0.000521							22.5	0.000849
										22.5167	-0.00024							22.5167	0.000573							22.5167	0.000374							22.5167	0.000979
										22.5333	-0.000177							22.5333	0.000622							22.5333	0.000407							22.5333	0.0008
										22.55	-0.000244							22.55	0.000511							22.55	0.000511							22.55	0.0005
										22.5667	-0.000301							22.5667	0.00031							22.5667	0.000514							22.5667	0.000101
										22.5833	-0.000238							22.5833	0.000369							22.5833	0.000337							22.5833	7.1e-05
										22.6	5e-06							22.6	0.000468							22.6	-5.9e-05							22.6	-3.8e-05
										22.6167	0.000318							22.6167	0.000306							22.6167	-0.00042							22.6167	-0.00016
										22.6333	0.000698							22.6333	0.000292							22.6333	-0.0007							22.6333	-0.0002
										22.65	0.001138							22.65	0.000279							22.65	-0.00093							22.65	-0.00025
										22.6667	0.001749							22.6667	0.000196							22.6667	-0.00093							22.6667	-0.00032
										22.6833	0.002189							22.6833	-2.8e-05							22.6833	-0.00092							22.6833	-0.00068
										22.7	0.002519							22.7	-0.00044							22.7	-0.00094							22.7	-0.00095
										22.7167	0.002561							22.7167	-0.00076							22.7167	-0.00102							22.7167	-0.00073
										22.7333	0.002561							22.7333	-0.00087							22.7333	-0.00089							22.7333	-0.0003
										22.75	0.002541							22.75	-0.00088							22.75	-0.00079							22.75	-0.00035
										22.7667	0.002491							22.7667	-0.00093							22.7667	-0.00073							22.7667	-0.00049
										22.7833	0.002461							22.7833	-0.0004							22.7833	-0.00061							22.7833	-0.00042
										22.8	0.002412							22.8	-0.00025							22.8	-0.00059							22.8	-0.00057
										22.8167	0.002303							22.8167	7e-05							22.8167	-0.00046							22.8167	-0.00098
										22.8333	0.001962							22.8333	0.00068							22.8333	-0.00041							22.8333	-0.00103
										22.85	0.001491							22.85	0.000669							22.85	-0.00071							22.85	-0.00072
										22.8667	0.00089							22.8667	0.000228							22.8667	-0.00079							22.8667	-0.00074
										22.8833	0.000399							22.8833	-0.0003							22.8833	-0.00081							22.8833	-0.00111
										22.9	-0.000102							22.9	-0.00046							22.9	-0.0008							22.9	-0.0013
										22.9167	-0.000525							22.9167	-0.0007							22.9167	-0.00048							22.9167	-0.0012
										22.9333	-0.000952							22.9333	-0.00063							22.9333	-0.00037							22.9333	-0.00129
										22.95	-0.001179							22.95	-0.00069							22.95	-0.0003							22.95	-0.00131
										22.9667	-0.001286							22.9667	-0.0008							22.9667	-0.00055							22.9667	-0.00112
										22.9833	-0.001453							22.9833	-0.00095							22.9833	-0.00073							22.9833	-0.0011
										23	-0.00151							23	-0.00114							23	-0.00061							23	-0.00137
										23.0167	-0.001472							23.0167	-0.0009							23.0167	-0.00072							23.0167	-0.00139
										23.0333	-0.00162							23.0333	-0.00077							23.0333	-0.00083							23.0333	-0.00132
										23.05	-0.001819							23.05	-0.00072							23.05	-0.00092							23.05	-0.00134
										23.0667	-0.001977							23.0667	-0.00053							23.0667	-0.00095							23.0667	-0.00082
										23.0833	-0.002045							23.0833	-0.00055							23.0833	-0.00076							23.0833	-0.00049
										23.1	-0.002003							23.1	-0.00026							23.1	-0.00064							23.1	1.4e-05
										23.1167	-0.001888							23.1167	0.000109							23.1167	-0.00053							23.1167	0.000474
										23.1333	-0.001889							23.1333	4.7e-05							23.1333	-0.0006							23.1333	0.000844
										23.15	-0.001761							23.15	-0.00014							23.15	-0.0004							23.15	0.001504
										23.1667	-0.001352							23.1667	-9.9e-05							23.1667	-9.4e-05							23.1667	0.001875
										23.1833	-0.000914							23.1833	9e-06							23.1833	5.8e-05							23.1833	0.001775
										23.2	-0.000495							23.2	9.6e-05							23.2	0.00013							23.2	0.002005
										23.2167	-0.000142							23.2167	0.000123							23.2167	0.000191							23.2167	0.002137
										23.2333	0.000224							23.2333	0.000309							23.2333	0.000341							23.2333	0.00284
										23.25	0.000621							23.25	0.000225							23.25	0.000502							23.25	0.003183
										23.2667	0.000808							23.2667	0.000162							23.2667	0.000412							23.2667	0.002767
										23.2833	0.000744							23.2833	0.000468							23.2833	0.000373							23.2833	0.00182
										23.3	0.000691							23.3	0.000424							23.3	0.000313							23.3	0.001393
										23.3167	0.000874							23.3167	0.00029							23.3167	0.000224							23.3167	0.000708
										23.3333	0.000851							23.3333	8.7e-05							23.3333	0.000454							23.3333	0.000525
										23.35	0.000788							23.35	0.000143							23.35	0.000714							23.35	0.000231
										23.3667	0.000825							23.3667	0.000389							23.3667	0.000794							23.3667	7.8e-05
										23.3833	0.001022							23.3833	0.000376							23.3833	0.000954							23.3833	-0.00018
										23.4	0.00096							23.4	0.000562							23.4	0.000794							23.4	-0.00078
										23.4167	0.000913							23.4167	0.000759							23.4167	0.000663							23.4167	-0.00082
										23.4333	0.000822							23.4333	0.001067							23.4333	0.000583							23.4333	-0.00098
										23.45	0.001							23.45	0.001445							23.45	0.000473							23.45	-0.00109
										23.4667	0.001509							23.4667	0.001293							23.4667	0.000203							23.4667	-0.0009
										23.4833	0.001977							23.4833	0.00122							23.4833	0.000533							23.4833	-0.00112
										23.5	0.003006							23.5	0.002188							23.5	0.001483							23.5	-0.00101
										23.5167	0.002881							23.5167	0.001447							23.5167	0.001943							23.5167	-0.00037
										23.5333	0.00143							23.5333	0.002566							23.5333	0.000912							23.5333	0.001476
										23.55	-0.000771							23.55	0.005505							23.55	-0.00095							23.55	0.001207
										23.5667	-0.004332							23.5667	-0.00071							23.5667	-0.002							23.5667	-0.00449
										23.5833	-0.007782							23.5833	-0.0058							23.5833	-0.00279							23.5833	-0.01074
										23.6	-0.010853							23.6	-0.00937							23.6	-0.00689							23.6	-0.01681
										23.6167	-0.012949							23.6167	-0.01008							23.6167	-0.01588							23.6167	-0.01774
										23.6333	-0.0131							23.6333	-0.00986							23.6333	-0.0191							23.6333	-0.01939
										23.65	-0.012462							23.65	-0.0126							23.65	-0.02337							23.65	-0.01978
										23.6667	-0.012193							23.6667	-0.0176							23.6667	-0.02502							23.6667	-0.01913
										23.6833	-0.012255							23.6833	-0.02039							23.6833	-0.02481							23.6833	-0.01857
										23.7	-0.013656							23.7	-0.01581							23.7	-0.02266							23.7	-0.01779
										23.7167	-0.014614							23.7167	-0.01201							23.7167	-0.01861							23.7167	-0.01657
										23.7333	-0.013917							23.7333	-0.00687							23.7333	-0.01321							23.7333	-0.01596
										23.75	-0.012161							23.75	-0.00088							23.75	-0.00539							23.75	-0.01541
										23.7667	-0.010525							23.7667	0.001042							23.7667	0.000701							23.7667	-0.01396
										23.7833	-0.009388							23.7833	0.000753							23.7833	0.004411							23.7833	-0.0127
										23.8	-0.008532							23.8	0.000275							23.8	0.005381							23.8	-0.01206
										23.8167	-0.007622							23.8167	0.000107							23.8167	0.006121							23.8167	-0.01182
										23.8333	-0.00665							23.8333	-0.00057							23.8333	0.006571							23.8333	-0.01113
										23.85	-0.005517							23.85	-0.00118							23.85	0.006421							23.85	-0.01028
										23.8667	-0.004515							23.8667	-0.00141							23.8667	0.005941							23.8667	-0.00951
										23.8833	-0.003562							23.8833	-0.00247							23.8833	0.005361							23.8833	-0.00868
										23.9	-0.002809							23.9	-0.00484							23.9	0.005021							23.9	-0.0079
										23.9167	-0.002304							23.9167	-0.00561							23.9167	0.004941							23.9167	-0.00737
										23.9333	-0.002077							23.9333	-0.00537							23.9333	0.004741							23.9333	-0.00698
										23.95	-0.001739							23.95	-0.00442							23.95	0.004621							23.95	-0.00638
										23.9667	-0.001122							23.9667	-0.00447							23.9667	0.004421							23.9667	-0.00578
										23.9833	-0.000504							23.9833	-0.00348							23.9833	0.004171							23.9833	-0.00538
										24	3.3e-05							24	-0.00188							24	0.003861							24	-0.00476
										24.0167	0.000523							24.0167	-0.00171							24.0167	0.003651							24.0167	-0.00435
										24.0333	0.000793							24.0333	-0.0021							24.0333	0.003421							24.0333	-0.00429
										24.05	0.000724							24.05	-0.00157							24.05	0.003231							24.05	-0.0041
										24.0667	0.000845							24.0667	-0.00107							24.0667	0.002952							24.0667	-0.00367
										24.0833	0.000776							24.0833	-0.00068							24.0833	0.002692							24.0833	-0.00293
										24.1	0.000607							24.1	-0.00065							24.1	0.002492							24.1	-0.00236
										24.1167	0.000709							24.1167	-0.00065							24.1167	0.002142							24.1167	-0.00205
										24.1333	0.000722							24.1333	-0.00105							24.1333	0.002002							24.1333	-0.00188
										24.15	0.000815							24.15	-0.00104							24.15	0.001972							24.15	-0.00172
										24.1667	0.000958							24.1667	-0.00114							24.1667	0.001943							24.1667	-0.00142
										24.1833	0.000851							24.1833	-0.00117							24.1833	0.001933							24.1833	-0.001
										24.2	0.000773							24.2	-0.00079							24.2	0.001873							24.2	-0.00082
										24.2167	0.000667							24.2167	-0.00081							24.2167	0.001743							24.2167	-0.00062
										24.2333	0.00048							24.2333	-0.00117							24.2333	0.001824							24.2333	-0.00063
										24.25	0.000483							24.25	-0.00113							24.25	0.001434							24.25	-0.00031
										24.2667	0.000757							24.2667	-0.00113							24.2667	0.001314							24.2667	-4e-05
										24.2833	0.00106							24.2833	-0.00143							24.2833	0.001585							24.2833	5.7e-05
										24.3	0.001203							24.3	-0.00162							24.3	0.001615							24.3	1.4e-05
										24.3167	0.001156							24.3167	-0.0009							24.3167	0.001705							24.3167	2.2e-05
										24.3333	0.001069							24.3333	-0.001							24.3333	0.001366							24.3333	4.9e-05
										24.35	0.000881							24.35	-0.00269							24.35	0.001076							24.35	0.000396
										24.3667	0.000624							24.3667	-0.00399							24.3667	0.000817							24.3667	0.000553
										24.3833	0.000516							24.3833	-0.00476							24.3833	0.000667							24.3833	0.000201
										24.4	0.000339							24.4	-0.00444							24.4	0.000857							24.4	-0.00011
										24.4167	0.00018							24.4167	-0.00301							24.4167	0.000818							24.4167	-3.5e-05
										24.4333	0.00036							24.4333	0.003321							24.4333	0.000739							24.4333	0.000211
										24.45	0.00051							24.45	0.002203							24.45	0.000579							24.45	0.000258
										24.4667	0.00102							24.4667	0.001475							24.4667	0.00034							24.4667	5.5e-05
										24.4833	0.0015							24.4833	0.000847							24.4833	0.00044							24.4833	5.2e-05
										24.5	0.00188							24.5	0.000228							24.5	0.000431							24.5	-1.2e-05
										24.5167	0.002238							24.5167	8e-05							24.5167	0.000351							24.5167	-0.00048
										24.5333	0.002744							24.5333	-0.00042							24.5333	0.000382							24.5333	-0.00072
										24.55	0.003271							24.55	-0.00057							24.55	0.000473							24.55	-0.00065
										24.5667	0.003587							24.5667	-0.0008							24.5667	0.000573							24.5667	-0.00037
										24.5833	0.003693							24.5833	0.000312							24.5833	0.000614							24.5833	0.000228
										24.6	0.003709							24.6	-0.00016							24.6	0.000415							24.6	0.000704
										24.6167	0.003733							24.6167	0.000283							24.6167	0.000226							24.6167	0.000739
										24.6333	0.003854							24.6333	0.000423							24.6333	6.6e-05							24.6333	0.000854
										24.65	0.004014							24.65	-0.00036							24.65	1.7e-05							24.65	0.001599
										24.6667	0.004085							24.6667	-0.00076							24.6667	8e-06							24.6667	0.001724
										24.6833	0.004286							24.6833	-0.00112							24.6833	1.9e-05							24.6833	0.001719
										24.7	0.004707							24.7	-0.00137							24.7	-5.1e-05							24.7	0.001454
										24.7167	0.005155							24.7167	-0.00106							24.7167	-8e-05							24.7167	0.001328
										24.7333	0.005339							24.7333	-0.00124							24.7333	-4e-05							24.7333	0.000741
										24.75	0.005393							24.75	-0.0016							24.75	-1.9e-05							24.75	0.000375
										24.7667	0.005497							24.7667	-0.00164							24.7667	9.2e-05							24.7667	0.000128
										24.7833	0.005541							24.7833	-0.00172							24.7833	3.2e-05							24.7833	-3.8e-05
										24.8	0.005395							24.8	-0.00139							24.8	0.000163							24.8	-0.00016
										24.8167	0.005196							24.8167	-0.00122							24.8167	0.000393							24.8167	-0.00045
										24.8333	0.005101							24.8333	-0.0011							24.8333	0.000513							24.8333	-0.00065
										24.85	0.005277							24.85	-0.00113							24.85	0.000613							24.85	-0.001
										24.8667	0.005213							24.8667	-0.00084							24.8667	0.000693							24.8667	-0.00095
										24.8833	0.004979							24.8833	-0.00048							24.8833	0.000694							24.8833	-0.00079
										24.9	0.005045							24.9	-0.00011							24.9	0.000634							24.9	-0.00096
										24.9167	0.005126							24.9167	0.000148							24.9167	0.000493							24.9167	-0.00137
										24.9333	0.004953							24.9333	-1.5e-05							24.9333	0.000383							24.9333	-0.00136
										24.95	0.004809							24.95	0.000163							24.95	-8.8e-05							24.95	-0.00119
										24.9667	0.004865							24.9667	0.000401							24.9667	-0.00033							24.9667	-0.0012
										24.9833	0.005021							24.9833	0.000718							24.9833	-0.00025							24.9833	-0.00113
										25	0.005018							25	0.000506							25	-0.00011							25	-0.00096
										25.0167	0.004669							25.0167	0.000285							25.0167	-6.2e-05							25.0167	-0.00067
										25.0333	0.004364							25.0333	0.000236							25.0333	6e-06							25.0333	-0.00038
										25.05	0.003969							25.05	0.000336							25.05	7.3e-05							25.05	-0.00033
										25.0667	0.003524							25.0667	0.000427							25.0667	-7.9e-05							25.0667	-0.00017
										25.0833	0.003289							25.0833	0.000548							25.0833	-0.00041							25.0833	-0.00016
										25.1	0.002894							25.1	0.000618							25.1	-0.00088							25.1	-0.00023
										25.1167	0.002504							25.1167	0.000691							25.1167	-0.00128							25.1167	-0.0005
										25.1333	0.002046							25.1333	0.000797							25.1333	-0.00162							25.1333	-0.00044
										25.15	0.002029							25.15	0.000592							25.15	-0.00182							25.15	-0.00027
										25.1667	0.001891							25.1667	0.000548							25.1667	-0.0018							25.1667	-0.0003
										25.1833	0.001814							25.1833	0.000873							25.1833	-0.00166							25.1833	-2.5e-05
										25.2	0.001506							25.2	0.000999							25.2	-0.00139							25.2	1e-05
										25.2167	0.001432							25.2167	0.001257							25.2167	-0.00121							25.2167	1.5e-05
										25.2333	0.001141							25.2333	0.001158							25.2333	-0.00125							25.2333	-6.2e-05
										25.25	0.000859							25.25	0.000869							25.25	-0.00126							25.25	-0.00032
										25.2667	0.000758							25.2667	-0.00147							25.2667	-0.00087							25.2667	-0.00049
										25.2833	0.000546							25.2833	-0.00123							25.2833	-0.00046							25.2833	-0.00064
										25.3	0.000195							25.3	-0.00055							25.3	-0.00028							25.3	-0.00019
										25.3167	-0.000174							25.3167	0.000146							25.3167	-0.00017							25.3167	-0.0002
										25.3333	-0.000622							25.3333	0.000293							25.3333	-0.00018							25.3333	-0.00014
										25.35	-0.00068							25.35	0.00014							25.35	-9.3e-05							25.35	-0.00023
										25.3667	-0.000797							25.3667	0.000187							25.3667	3.9e-05							25.3667	-3.4e-05
										25.3833	-0.000875							25.3833	0.000344							25.3833	0.000351							25.3833	0.000127
										25.4	-0.000783							25.4	0.00054							25.4	0.000673							25.4	8e-06
										25.4167	-0.000748							25.4167	0.00077							25.4167	0.000685							25.4167	-9.1e-05
										25.4333	-0.000684							25.4333	0.000973							25.4333	0.000576							25.4333	-8.2e-05
										25.45	-0.00052							25.45	0.001325							25.45	0.000678							25.45	-0.00012
										25.4667	-0.000596							25.4667	0.001348							25.4667	0.00069							25.4667	-0.0001
										25.4833	-0.000781							25.4833	0.00121							25.4833	0.000632							25.4833	-0.00028
										25.5	-0.000887							25.5	0.001123							25.5	0.000523							25.5	-0.00048
										25.5167	-0.001141							25.5167	0.000928							25.5167	0.000475							25.5167	-0.00034
										25.5333	-0.000986							25.5333	0.000835							25.5333	0.000408							25.5333	-0.00041
										25.55	-0.00087							25.55	0.000753							25.55	0.00051							25.55	-0.00061
										25.5667	-0.000745							25.5667	0.00102							25.5667	0.000773							25.5667	-0.0006
										25.5833	-0.000579							25.5833	0.000958							25.5833	0.000885							25.5833	-0.00068
										25.6	-0.000384							25.6	0.000716							25.6	0.000878							25.6	-0.0007
										25.6167	-0.000176							25.6167	0.000474							25.6167	0.00082							25.6167	-0.00067
										25.6333	2.2e-05							25.6333	-3.6e-05							25.6333	0.000704							25.6333	-0.00032
										25.65	0.0002							25.65	-0.00039							25.65	0.000547							25.65	4e-06
										25.6667	0.000447							25.6667	-0.00054							25.6667	0.000441							25.6667	1.2e-05
										25.6833	0.000605							25.6833	-0.00091							25.6833	0.000295							25.6833	0.000151
										25.7	0.000633							25.7	-0.00148							25.7	0.000418							25.7	0.000199
										25.7167	0.000684							25.7167	-0.0017							25.7167	0.000332							25.7167	0.000518
										25.7333	0.000715							25.7333	-0.00143							25.7333	4.7e-05							25.7333	0.000528
										25.75	0.000796							25.75	-0.00134							25.75	0.000111							25.75	0.000417
										25.7667	0.000777							25.7667	-0.00128							25.7667	0.000266							25.7667	0.000257
										25.7833	0.000589							25.7833	-0.00131							25.7833	0.000161							25.7833	0.000546
										25.8	0.00039							25.8	-0.00128							25.8	0.000125							25.8	0.000346
										25.8167	0.000275							25.8167	-0.00133							25.8167	0.00012							25.8167	0.000337
										25.8333	-3e-05							25.8333	-0.00124							25.8333	0.000106							25.8333	0.000778
										25.85	-0.000244							25.85	-0.00082							25.85	-2.9e-05							25.85	0.00101
										25.8667	-0.000569							25.8667	-0.00047							25.8667	-2.3e-05							25.8667	0.001052
										25.8833	-0.000854							25.8833	-0.00024							25.8833	-0.00014							25.8833	0.000654
										25.9	-0.001178							25.9	0.000178							25.9	-0.00037							25.9	0.000435
										25.9167	-0.001739							25.9167	0.000576							25.9167	-0.00041							25.9167	0.000438
										25.9333	-0.00241							25.9333	0.000784							25.9333	-0.00018							25.9333	0.000763
										25.95	-0.00275							25.95	0.000911							25.95	-0.00044							25.95	0.001297
										25.9667	-0.003151							25.9667	0.001259							25.9667	-0.00035							25.9667	0.000722
										25.9833	-0.003471							25.9833	0.002087							25.9833	-0.00059							25.9833	0.001426
										26	-0.004221							26	0.003704							26	-0.00022							26	0.000311
										26.0167	-0.004727							26.0167	0.005452							26.0167	0.001042							26.0167	-0.00305
										26.0333	-0.002181							26.0333	0.004728							26.0333	0.003068							26.0333	-0.00295
										26.05	-0.000444							26.05	0.003005							26.05	0.001965							26.05	-0.00248
										26.0667	-0.003828							26.0667	-0.00465							26.0667	-0.00044							26.0667	-0.0097
										26.0833	-0.007052							26.0833	-0.0116							26.0833	-0.00284							26.0833	-0.01854
										26.1	-0.008955							26.1	-0.01232							26.1	-0.00826							26.1	-0.0207
										26.1167	-0.010902							26.1167	-0.01211							26.1167	-0.01544							26.1167	-0.0235
										26.1333	-0.011755							26.1333	-0.01215							26.1333	-0.02334							26.1333	-0.02321
										26.15	-0.011208							26.15	-0.01412							26.15	-0.03257							26.15	-0.02196
										26.1667	-0.010491							26.1667	-0.02068							26.1667	-0.03155							26.1667	-0.02056
										26.1833	-0.010144							26.1833	-0.02205							26.1833	-0.02888							26.1833	-0.01937
										26.2	-0.010286							26.2	-0.01639							26.2	-0.02597							26.2	-0.01886
										26.2167	-0.011541							26.2167	-0.01285							26.2167	-0.02283							26.2167	-0.01829
										26.2333	-0.011829							26.2333	-0.01186							26.2333	-0.01727							26.2333	-0.01751
										26.25	-0.010897							26.25	-0.00972							26.25	-0.00759							26.25	-0.01663
										26.2667	-0.009935							26.2667	-0.00556							26.2667	-0.00368							26.2667	-0.01565
										26.2833	-0.009223							26.2833	-0.0034							26.2833	0.001005							26.2833	-0.0145
										26.3	-0.008591							26.3	-0.00282							26.3	0.003393							26.3	-0.01365
										26.3167	-0.007769							26.3167	-0.00311							26.3167	0.003851							26.3167	-0.01278
										26.3333	-0.006918							26.3333	-0.00322							26.3333	0.003918							26.3333	-0.01191
										26.35	-0.005987							26.35	-0.00361							26.35	0.004146							26.35	-0.01091
										26.3667	-0.005016							26.3667	-0.00366							26.3667	0.003814							26.3667	-0.0101
										26.3833	-0.004165							26.3833	-0.00355							26.3833	0.003812							26.3833	-0.00938
										26.4	-0.003544							26.4	-0.0033							26.4	0.00411							26.4	-0.00891
										26.4167	-0.003132							26.4167	-0.0032							26.4167	0.004197							26.4167	-0.00837
										26.4333	-0.002988							26.4333	-0.00319							26.4333	0.004045							26.4333	-0.00758
										26.45	-0.003064							26.45	-0.00335							26.45	0.003993							26.45	-0.00667
										26.4667	-0.0031							26.4667	-0.00324							26.4667	0.003951							26.4667	-0.00612
										26.4833	-0.002816							26.4833	-0.00295							26.4833	0.003869							26.4833	-0.00568
										26.5	-0.002452							26.5	-0.00229							26.5	0.003537							26.5	-0.00505
										26.5167	-0.002456							26.5167	-0.002							26.5167	0.003256							26.5167	-0.0044
										26.5333	-0.002405							26.5333	-0.00177							26.5333	0.003254							26.5333	-0.0038
										26.55	-0.002314							26.55	-0.00116							26.55	0.003052							26.55	-0.00323
										26.5667	-0.002203							26.5667	-0.00075							26.5667	0.00292							26.5667	-0.00269
										26.5833	-0.001922							26.5833	-0.0003							26.5833	0.002698							26.5833	-0.0022
										26.6	-0.001601							26.6	0.00023							26.6	0.002466							26.6	-0.00202
										26.6167	-0.001346							26.6167	0.001099							26.6167	0.002374							26.6167	-0.00225
										26.6333	-0.001073							26.6333	0.001227							26.6333	0.002272							26.6333	-0.00233
										26.65	-0.001131							26.65	0.001205							26.65	0.002191							26.65	-0.00228
										26.6667	-0.001228							26.6667	0.001593							26.6667	0.001849							26.6667	-0.00207
										26.6833	-0.001216							26.6833	0.002061							26.6833	0.001647							26.6833	-0.0019
										26.7	-0.000993							26.7	0.00267							26.7	0.001515							26.7	-0.00157
										26.7167	-0.000695							26.7167	0.002507							26.7167	0.001363							26.7167	-0.00154
										26.7333	-0.000484							26.7333	0.002803							26.7333	0.001161							26.7333	-0.00153
										26.75	-0.000344							26.75	0.003599							26.75	0.000809							26.75	-0.00172
										26.7667	-4.3e-05							26.7667	0.003715							26.7667	0.000828							26.7667	-0.00159
										26.7833	0.000267							26.7833	0.001051							26.7833	0.000906							26.7833	-0.00152
										26.8	0.000478							26.8	-0.00238							26.8	0.000704							26.8	-0.00123
										26.8167	0.000437							26.8167	-0.00171							26.8167	0.000392							26.8167	-0.0012
										26.8333	0.000334							26.8333	-0.00178							26.8333	0.0003							26.8333	-0.00129
										26.85	0.00031							26.85	-0.00183							26.85	0.000328							26.85	-0.00103
										26.8667	0.000457							26.8667	-0.00118							26.8667	0.000286							26.8667	-0.00091
										26.8833	0.000673							26.8833	-0.00076							26.8833	0.000104							26.8833	-0.00093
										26.9	0.00088							26.9	-0.0003							26.9	8.2e-05							26.9	-0.00071
										26.9167	0.001067							26.9167	-0.00017							26.9167	0.0001							26.9167	-0.00039
										26.9333	0.001207							26.9333	-5e-06							26.9333	0.000118							26.9333	-0.00045
										26.95	0.001317							26.95	0.000286							26.95	2.5e-05							26.95	-0.00042
										26.9667	0.001367							26.9667	0.000148							26.9667	1.3e-05							26.9667	-0.00024
										26.9833	0.001596							26.9833	-0.00017							26.9833	-0.0002							26.9833	-0.00013
										27	0.001656							27	-6e-05							27	-0.00054							27	4.2e-05
										27.0167	0.001509							27.0167	0.000321							27.0167	-0.00051							27.0167	0.00018
										27.0333	0.001318							27.0333	0.00047							27.0333	-0.00036							27.0333	0.000228
										27.05	0.001186							27.05	0.000258							27.05	-0.0004							27.05	0.000415
										27.0667	0.001105							27.0667	3.7e-05							27.0667	-0.00035							27.0667	0.000403
										27.0833	0.001154							27.0833	0.000216							27.0833	-0.00021							27.0833	0.00021
										27.1	0.001022							27.1	7.5e-05							27.1	-0.00044							27.1	0.000308
										27.1167	0.000945							27.1167	-0.00018							27.1167	-0.0006							27.1167	0.000385
										27.1333	0.000995							27.1333	-6.1e-05							27.1333	-0.00051							27.1333	0.000392
										27.15	0.001176							27.15	-0.00014							27.15	-0.0005							27.15	0.000419
										27.1667	0.001486							27.1667	-8.9e-05							27.1667	-0.00052							27.1667	0.000216
										27.1833	0.001516							27.1833	-0.00013							27.1833	-0.00065							27.1833	-5.7e-05
										27.2	0.001307							27.2	0.000133							27.2	-0.00076							27.2	-0.00031
										27.2167	0.000951							27.2167	0.000138							27.2167	-0.00081							27.2167	-0.0002
										27.2333	0.000653							27.2333	1e-06							27.2333	-0.00092							27.2333	-6.7e-05
										27.25	0.000366							27.25	5.4e-05							27.25	-0.0008							27.25	-0.00014
										27.2667	-1.1e-05							27.2667	0.000267							27.2667	-0.00054							27.2667	3.5e-05
										27.2833	-0.000259							27.2833	-4e-05							27.2833	-0.00026							27.2833	3.1e-05
										27.3	-0.000396							27.3	-8.6e-05							27.3	4.9e-05							27.3	-6.2e-05
										27.3167	-0.000301							27.3167	-3.4e-05							27.3167	0.000217							27.3167	-0.00011
										27.3333	-0.000137							27.3333	-9.4e-05							27.3333	0.000274							27.3333	-5.1e-05
										27.35	5.7e-05							27.35	-0.00023							27.35	0.000131							27.35	9.4e-05
										27.3667	0.000241							27.3667	-0.00046							27.3667	5.8e-05							27.3667	-0.00017
										27.3833	0.000324							27.3833	-0.00052							27.3833	0.000135							27.3833	-0.00048
										27.4	0.000308							27.4	-0.00048							27.4	0.000142							27.4	-0.00064
										27.4167	0.000284							27.4167	-0.00044							27.4167	0.00017							27.4167	-0.00082
										27.4333	0.000358							27.4333	-0.00046							27.4333	0.000248							27.4333	-0.00065
										27.45	0.000391							27.45	-0.00046							27.45	0.000485							27.45	-0.0006
										27.4667	0.000465							27.4667	-0.00065							27.4667	0.000453							27.4667	-0.00042
										27.4833	0.000588							27.4833	-0.00074							27.4833	0.000521							27.4833	-0.00076
										27.5	0.000492							27.5	-0.00073							27.5	0.000579							27.5	-0.00081
										27.5167	0.000677							27.5167	-0.00065							27.5167	0.000637							27.5167	-0.0009
										27.5333	0.000928							27.5333	-0.00059							27.5333	0.000586							27.5333	-0.00089
										27.55	0.00101							27.55	-0.0006							27.55	0.000766							27.55	-0.00103
										27.5667	0.001091							27.5667	-0.00047							27.5667	0.000805							27.5667	-0.00093
										27.5833	0.001213							27.5833	-0.00043							27.5833	0.000554							27.5833	-0.00064
										27.6	0.001484							27.6	-0.00052							27.6	0.000213							27.6	-0.00039
										27.6167	0.001756							27.6167	-0.00041							27.6167	1.2e-05							27.6167	-0.00037
										27.6333	0.001942							27.6333	-0.00029							27.6333	4.2e-05							27.6333	-0.00047
										27.65	0.001988							27.65	-0.00023							27.65	9.2e-05							27.65	-0.00022
										27.6667	0.002125							27.6667	-0.00014							27.6667	5.3e-05							27.6667	-0.00017
										27.6833	0.002431							27.6833	-1.2e-05							27.6833	0.000103							27.6833	-0.00032
										27.7	0.002757							27.7	0.000141							27.7	7.3e-05							27.7	-0.00057
										27.7167	0.003161							27.7167	0.000113							27.7167	-5.7e-05							27.7167	-0.00066
										27.7333	0.003675							27.7333	0.000217							27.7333	-2.5e-05							27.7333	-0.00063
										27.75	0.003999							27.75	0.00026							27.75	-0.00026							27.75	-0.00064
										27.7667	0.004293							27.7667	0.000443							27.7667	-0.00038							27.7667	-0.00084
										27.7833	0.004457							27.7833	0.000497							27.7833	-0.00043							27.7833	-0.00076
										27.8	0.004221							27.8	0.00045							27.8	-0.00033							27.8	-0.00089
										27.8167	0.003969							27.8167	0.000484							27.8167	-0.00026							27.8167	-0.00054
										27.8333	0.003897							27.8333	0.00035							27.8333	-0.00027							27.8333	-0.00013
										27.85	0.003716							27.85	0.000276							27.85	-0.00035							27.85	0.000114
										27.8667	0.003454							27.8667	0.000371							27.8667	-0.00023							27.8667	0.000181
										27.8833	0.003293							27.8833	0.000347							27.8833	-0.00026							27.8833	0.000207
										27.9	0.003111							27.9	0.000513							27.9	-0.0002							27.9	-0.00012
										27.9167	0.002838							27.9167	0.00061							27.9167	4.3e-05							27.9167	-0.00021
										27.9333	0.00253							27.9333	0.000629							27.9333	0.000126							27.9333	-4.6e-05
										27.95	0.002052							27.95	0.000488							27.95	0.000139							27.95	0.0004
										27.9667	0.001565							27.9667	0.000548							27.9667	8.2e-05							27.9667	0.000935
										27.9833	0.001097							27.9833	0.000617							27.9833	5e-06							27.9833	0.0013
										28	0.000369							28	0.000436							28	1.8e-05							28	0.000766
										28.0167	-0.000528							28.0167	0.000317							28.0167	0.000111							28.0167	0.000701
										28.0333	-0.001568							28.0333	0.0003							28.0333	0.000205							28.0333	0.001276
										28.05	-0.002639							28.05	0.000344							28.05	0.000209							28.05	0.000741
										28.0667	-0.00352							28.0667	0.000327							28.0667	0.000183							28.0667	-0.00012
										28.0833	-0.00433							28.0833	0.000241							28.0833	0.000287							28.0833	-0.00127
										28.1	-0.005071							28.1	0.000214							28.1	0.000391							28.1	-0.00202
										28.1167	-0.005597							28.1167	0.000429							28.1167	0.000505							28.1167	-0.00185
										28.1333	-0.005625							28.1333	0.000547							28.1333	0.00044							28.1333	-0.00194
										28.15	-0.005633							28.15	0.000574							28.15	0.000445							28.15	-0.00142
										28.1667	-0.005981							28.1667	0.000572							28.1667	0.00043							28.1667	-0.00056
										28.1833	-0.006249							28.1833	0.000549							28.1833	0.000415							28.1833	-0.00021
										28.2	-0.006208							28.2	0.000387							28.2	0.0003							28.2	-0.00035
										28.2167	-0.006205							28.2167	0.000645							28.2167	0.000196							28.2167	0.000429
										28.2333	-0.006366							28.2333	0.001016							28.2333	0.000111							28.2333	0.000715
										28.25	-0.006457							28.25	0.001057							28.25	-0.0001							28.25	0.000771
										28.2667	-0.006378							28.2667	0.000838							28.2667	-0.00012							28.2667	0.000986
										28.2833	-0.00616							28.2833	-0.00156							28.2833	-0.0001							28.2833	0.001002
										28.3	-0.006261							28.3	-0.00357							28.3	-0.0002							28.3	0.001288
										28.3167	-0.005491							28.3167	-0.00317							28.3167	-0.00031							28.3167	0.001264
										28.3333	-0.004799							28.3333	0.000965							28.3333	-0.00026							28.3333	0.000881
										28.35	-0.003986							28.35	0.001668							28.35	-0.00017							28.35	0.000909
										28.3667	-0.003063							28.3667	0.000531							28.3667	-2.1e-05							28.3667	0.001046
										28.3833	-0.002261							28.3833	0.000284							28.3833	-1.4e-05							28.3833	0.000763
										28.4	-0.001298							28.4	-0.00036							28.4	-0.00021							28.4	0.000251
										28.4167	-0.000752							28.4167	-0.00039							28.4167	-0.00036							28.4167	0.000139
										28.4333	-0.000139							28.4333	-0.00014							28.4333	-0.0004							28.4333	-2e-06
										28.45	0.001105							28.45	-0.00052							28.45	-2.9e-05							28.45	-0.00011
										28.4667	0.002749							28.4667	-0.00054							28.4667	0.000418							28.4667	-0.0004
										28.4833	0.004972							28.4833	-0.00042							28.4833	0.000884							28.4833	-0.00143
										28.5	0.006436							28.5	0.000585							28.5	0.001761							28.5	-0.00223
										28.5167	0.007985							28.5167	0.00182							28.5167	0.003357							28.5167	-0.00079
										28.5333	0.009989							28.5333	0.002037							28.5333	0.003394							28.5333	0.001106
										28.55	0.008614							28.55	0.002643							28.55	0.00055							28.55	-0.00188
										28.5667	0.004498							28.5667	-0.00247							28.5667	-0.00181							28.5667	-0.00627
										28.5833	0.001062							28.5833	-0.00958							28.5833	-0.00376							28.5833	-0.01621
										28.6	-0.000764							28.6	-0.00941							28.6	-0.01116							28.6	-0.02242
										28.6167	-0.002951							28.6167	-0.00962							28.6167	-0.01536							28.6167	-0.02508
										28.6333	-0.003407							28.6333	-0.01281							28.6333	-0.02178							28.6333	-0.02503
										28.65	-0.002793							28.65	-0.01701							28.65	-0.02928							28.65	-0.02408
										28.6667	-0.002089							28.6667	-0.01882							28.6667	-0.03129							28.6667	-0.02257
										28.6833	-0.002025							28.6833	-0.01829							28.6833	-0.0315							28.6833	-0.02147
										28.7	-0.003351							28.7	-0.0167							28.7	-0.02778							28.7	-0.01939
										28.7167	-0.003967							28.7167	-0.01181							28.7167	-0.02304							28.7167	-0.01796
										28.7333	-0.003004							28.7333	-0.00868							28.7333	-0.01581							28.7333	-0.01703
										28.75	-0.002291							28.75	-0.00748							28.75	-0.00585							28.75	-0.01582
										28.7667	-0.002108							28.7667	-0.007							28.7667	-0.00157							28.7667	-0.01484
										28.7833	-0.001795							28.7833	-0.00683							28.7833	0.001519							28.7833	-0.01388
										28.8	-0.001452							28.8	-0.0063							28.8	0.002976							28.8	-0.0124
										28.8167	-0.001006							28.8167	-0.00566							28.8167	0.003962							28.8167	-0.01154
										28.8333	-0.000425							28.8333	-0.00534							28.8333	0.004597							28.8333	-0.01072
										28.85	9.6e-05							28.85	-0.00479							28.85	0.004713							28.85	-0.00959
										28.8667	0.001037							28.8667	-0.00432							28.8667	0.004699							28.8667	-0.00845
										28.8833	0.001878							28.8833	-0.00433							28.8833	0.004574							28.8833	-0.00758
										28.9	0.002209							28.9	-0.00445							28.9	0.00421							28.9	-0.00676
										28.9167	0.002465							28.9167	-0.0042							28.9167	0.003915							28.9167	-0.00582
										28.9333	0.002403							28.9333	-0.00393							28.9333	0.003681							28.9333	-0.00477
										28.95	0.002151							28.95	-0.00363							28.95	0.003716							28.95	-0.00397
										28.9667	0.00192							28.9667	-0.00341							28.9667	0.003611							28.9667	-0.00301
										28.9833	0.001568							28.9833	-0.00347							28.9833	0.003406							28.9833	-0.00248
										29	0.001396							29	-0.00342							29	0.003251							29	-0.00277
										29.0167	0.001172							29.0167	-0.00352							29.0167	0.003126							29.0167	-0.00276
										29.0333	0.000966							29.0333	-0.00313							29.0333	0.00287							29.0333	-0.00246
										29.05	0.001011							29.05	-0.00277							29.05	0.002604							29.05	-0.00189
										29.0667	0.001216							29.0667	-0.00249							29.0667	0.002448							29.0667	-0.00132
										29.0833	0.00106							29.0833	-0.00273							29.0833	0.002312							29.0833	-0.00134
										29.1	0.000745							29.1	-0.00291							29.1	0.002217							29.1	-0.00139
										29.1167	0.000409							29.1167	-0.00235							29.1167	0.002121							29.1167	-0.00124
										29.1333	0.000219							29.1333	-0.00163							29.1333	0.001904							29.1333	-0.00139
										29.15	-4.1e-05							29.15	-0.00098							29.15	0.001647							29.15	-0.00163
										29.1667	-0.000411							29.1667	-0.00073							29.1667	0.001411							29.1667	-0.00156
										29.1833	-0.00077							29.1833	-0.00063							29.1833	0.001304							29.1833	-0.00173
										29.2	-0.00116							29.2	-0.00037							29.2	0.001407							29.2	-0.00184
										29.2167	-0.001319							29.2167	0.001526							29.2167	0.00139							29.2167	-0.00209
										29.2333	-0.001314							29.2333	0.001476							29.2333	0.001402							29.2333	-0.00204
										29.25	-0.001329							29.25	0.000755							29.25	0.001404							29.25	-0.00173
										29.2667	-0.001234							29.2667	0.000295							29.2667	0.001306							29.2667	-0.00161
										29.2833	-0.001059							29.2833	-3.6e-05							29.2833	0.001119							29.2833	-0.00119
										29.3	-0.000734							29.3	-0.00093							29.3	0.000901							29.3	-0.0009
										29.3167	-0.000246							29.3167	-0.00222							29.3167	0.000873							29.3167	-0.00074
										29.3333	-8.7e-05							29.3333	-0.00145							29.3333	0.000793							29.3333	-0.00091
										29.35	0.000133							29.35	0.002241							29.35	0.000744							29.35	-0.00092
										29.3667	0.000363							29.3667	0.004551							29.3667	0.000755							29.3667	-0.00081
										29.3833	0.000542							29.3833	0.00609							29.3833	0.000606							29.3833	-0.00081
										29.4	0.000532							29.4	0.007189							29.4	0.000267							29.4	-0.00078
										29.4167	0.000856							29.4167	0.007878							29.4167	0.000247							29.4167	-0.0008
										29.4333	0.00132							29.4333	0.008816							29.4333	0.000266							29.4333	-0.00054
										29.45	0.001715							29.45	0.009725							29.45	2.6e-05							29.45	-0.00025
										29.4667	0.00221							29.4667	0.009803							29.4667	-0.00029							29.4667	-0.0002
										29.4833	0.002584							29.4833	0.010192							29.4833	-0.0004							29.4833	-0.00013
										29.5	0.002799							29.5	0.008241							29.5	-0.0004							29.5	-0.00025
										29.5167	0.003229							29.5167	0.002119							29.5167	-0.00053							29.5167	-0.00029
										29.5333	0.003667							29.5333	-0.00763							29.5333	-0.00081							29.5333	-0.00034
										29.55	0.004014							29.55	-0.00944							29.55	-0.00089							29.55	-0.00028
										29.5667	0.004172							29.5667	-0.00898							29.5667	-0.00068							29.5667	-0.00022
										29.5833	0.00408							29.5833	-0.00845							29.5833	-0.00062							29.5833	-0.00019
										29.6	0.003877							29.6	-0.00696							29.6	-0.00033							29.6	-0.0003
										29.6167	0.003831							29.6167	-0.00601							29.6167	-0.00016							29.6167	-0.0003
										29.6333	0.003724							29.6333	-0.00546							29.6333	-0.00011							29.6333	-0.0002
										29.65	0.003516							29.65	-0.00458							29.65	-5e-05							29.65	-0.00018
										29.6667	0.003279							29.6667	-0.00368							29.6667	1.6e-05							29.6667	-0.0001
										29.6833	0.002772							29.6833	-0.00312							29.6833	-0.00013							29.6833	-0.00012
										29.7	0.002124							29.7	-0.00213							29.7	-0.00043							29.7	-0.00012
										29.7167	0.001612							29.7167	-0.00172							29.7167	-0.00051							29.7167	-6.7e-05
										29.7333	0.001424							29.7333	-0.00155							29.7333	-0.00039							29.7333	-9e-06
										29.75	0.001127							29.75	-0.00127							29.75	-0.00035							29.75	2.9e-05
										29.7667	0.000719							29.7667	-0.00107							29.7667	-0.00036							29.7667	7.8e-05
										29.7833	0.000402							29.7833	-0.00099							29.7833	-0.00028							29.7833	6.6e-05
										29.8	-2.6e-05							29.8	-0.00082							29.8	-0.00026							29.8	7.4e-05
										29.8167	-0.00031							29.8167	-0.00067							29.8167	-0.00025							29.8167	0.000212
										29.8333	-0.000377							29.8333	-0.00037							29.8333	-0.00028							29.8333	0.00035
										29.85	-0.000404							29.85	-2.3e-05							29.85	-0.0001							29.85	0.000138
										29.8667	-0.000561							29.8667	0.000141							29.8667	0.000111							29.8667	-5e-06
										29.8833	-0.000868							29.8833	0.000165							29.8833	1.2e-05							29.8833	-9.7e-05
										29.9	-0.001175							29.9	0.000349							29.9	-0.00015							29.9	-2.9e-05
										29.9167	-0.00127							29.9167	0.000513							29.9167	-0.00024							29.9167	-0.00015
										29.9333	-0.001146							29.9333	0.000305							29.9333	-0.00032							29.9333	1.5e-05
										29.95	-0.001201							29.95	9.8e-05							29.95	-0.00041							29.95	0.000102
										29.9667	-0.001417							29.9667	0.00014							29.9667	-0.0006							29.9667	0.000179
										29.9833	-0.001603							29.9833	0.000203							29.9833	-0.00079							29.9833	0.000146
										30	-0.001728							30	0.000265							30	-0.00085							30	0.000163
										30.0167	-0.001653							30.0167	0.000177							30.0167	-0.00075							30.0167	-4e-05
										30.0333	-0.001385							30.0333	0.000298							30.0333	-0.00077							30.0333	-7.4e-05
										30.05	-0.001106							30.05	0.000219							30.05	-0.00073							30.05	-0.00015
										30.0667	-0.000998							30.0667	0.000209							30.0667	-0.0008							30.0667	-0.00013
										30.0833	-0.000999							30.0833	0.00011							30.0833	-0.00084							30.0833	-1.7e-05
										30.1	-0.001081							30.1	0.00016							30.1	-0.0008							30.1	0.000179
										30.1167	-0.001272							30.1167	8.1e-05							30.1167	-0.00074							30.1167	0.000195
										30.1333	-0.001394							30.1333	-0.00038							30.1333	-0.00069							30.1333	7.9e-05
										30.15	-0.001455							30.15	-0.00072							30.15	-0.00062							30.15	7.4e-05
										30.1667	-0.001467							30.1667	-0.00045							30.1667	-0.00045							30.1667	0.000238
										30.1833	-0.001579							30.1833	-0.00026							30.1833	-0.00032							30.1833	4.3e-05
										30.2	-0.00153							30.2	-0.00076							30.2	-0.00019							30.2	-8.3e-05
										30.2167	-0.001562							30.2167	-0.00098							30.2167	9.4e-05							30.2167	5.2e-05
										30.2333	-0.001586							30.2333	-0.0028							30.2333	0.000192							30.2333	-0.00026
										30.25	-0.001719							30.25	-0.00467							30.25	0.000429							30.25	-0.00049
										30.2667	-0.001873							30.2667	-0.00158							30.2667	0.000626							30.2667	-0.00052
										30.2833	-0.001866							30.2833	0.002035							30.2833	0.000593							30.2833	-0.00036
										30.3	-0.001649							30.3	0.001651							30.3	0.00082							30.3	-0.00029
										30.3167	-0.001453							30.3167	0.002197							30.3167	0.000958							30.3167	-0.00017
										30.3333	-0.001356							30.3333	0.002242							30.3333	0.000996							30.3333	-0.00021
										30.35	-0.00123							30.35	0.002427							30.35	0.001195							30.35	-0.0003
										30.3667	-0.001244							30.3667	0.002782							30.3667	0.001313							30.3667	-0.00048
										30.3833	-0.001227							30.3833	-0.00025							30.3833	0.001082							30.3833	-0.00049
										30.4	-0.001221							30.4	-0.00351							30.4	0.00108							30.4	-0.00051
										30.4167	-0.001044							30.4167	-0.00434							30.4167	0.001409							30.4167	-0.00063
										30.4333	-0.000853							30.4333	-0.0019							30.4333	0.001329							30.4333	-0.00049
										30.45	-0.000642							30.45	-0.00039							30.45	0.00135							30.45	-0.0003
										30.4667	-0.000281							30.4667	0.00076							30.4667	0.00141							30.4667	-0.00021
										30.4833	5e-05							30.4833	0.002215							30.4833	0.00101							30.4833	-0.00022
										30.5	0.000301							30.5	0.002709							30.5	0.000471							30.5	-7.5e-05
										30.5167	0.000543							30.5167	0.001004							30.5167	-8.9e-05							30.5167	0.000174
										30.5333	0.000495							30.5333	-0.00128							30.5333	-0.00043							30.5333	0.000191
										30.55	0.000567							30.55	-0.00044							30.55	-0.0004							30.55	3.8e-05
										30.5667	0.000609							30.5667	-0.00041							30.5667	-0.00021							30.5667	-0.00011
										30.5833	0.00076							30.5833	-0.00048							30.5833	-7.1e-05							30.5833	-0.00011
										30.6	0.000942							30.6	-0.00045							30.6	-5.9e-05							30.6	-6e-05
										30.6167	0.001036							30.6167	-0.0003							30.6167	-2.6e-05							30.6167	-1.3e-05
										30.6333	0.000885							30.6333	-0.00028							30.6333	-0.00013							30.6333	6.3e-05
										30.65	0.000864							30.65	-0.00048							30.65	-0.00026							30.65	0.000139
										30.6667	0.001023							30.6667	-0.0003							30.6667	-0.00054							30.6667	4.5e-05
										30.6833	0.000961							30.6833	-0.00014							30.6833	-0.00081							30.6833	-6.8e-05
										30.7	0.00097							30.7	-1.5e-05							30.7	-0.00097							30.7	-0.0002
										30.7167	0.000851							30.7167	-0.00011							30.7167	-0.00076							30.7167	-0.00012
										30.7333	0.000791							30.7333	-3e-05							30.7333	-0.0006							30.7333	0.000139
										30.75	0.000881							30.75	0.000119							30.75	-0.00071							30.75	0.000285
										30.7667	0.001191							30.7667	0.000107							30.7667	-0.00064							30.7667	0.0003
										30.7833	0.001482							30.7833	6.6e-05							30.7833	-0.00047							30.7833	0.000226
										30.8	0.001582							30.8	0.000495							30.8	-0.00033							30.8	2.1e-05
										30.8167	0.001524							30.8167	0.001764							30.8167	-0.00022							30.8167	-4.3e-05
										30.8333	0.001418							30.8333	0.001956							30.8333	-0.00018							30.8333	0.000112
										30.85	0.001251							30.85	0.001538							30.85	-0.00024							30.85	9.8e-05
										30.8667	0.001315							30.8667	0.00139							30.8667	-4.4e-05							30.8667	4.3e-05
										30.8833	0.001408							30.8833	0.000802							30.8833	0.000162							30.8833	-5.1e-05
										30.9	0.001462							30.9	0.000445							30.9	0.000177							30.9	0.000104
										30.9167	0.001598							30.9167	0.000497							30.9167	0.000413							30.9167	0.000209
										30.9333	0.001744							30.9333	-5.7e-05							30.9333	0.00077							30.9333	0.000405
										30.95	0.002261							30.95	-0.00075							30.95	0.001347							30.95	0.000791
										30.9667	0.002977							30.9667	-0.00098							30.9667	0.001624							30.9667	0.000516
										30.9833	0.002934							30.9833	-0.00199							30.9833	0.002411							30.9833	0.000222
										31	0.003041							31	-0.00221							31	0.003378							31	0.000247
										31.0167	0.003309							31.0167	1.2e-05							31.0167	0.004915							31.0167	0.001663
										31.0333	0.005765							31.0333	0.001421							31.0333	0.005693							31.0333	0.001449
										31.05	0.003181							31.05	0.004789							31.05	0.002202							31.05	-0.00246
										31.0667	-0.001813							31.0667	3.8e-05							31.0667	-0.00175							31.0667	-0.0061
										31.0833	-0.005137							31.0833	-0.00602							31.0833	-0.00561							31.0833	-0.01148
										31.1	-0.007671							31.1	-0.00769							31.1	-0.00914							31.1	-0.02128
										31.1167	-0.009074							31.1167	-0.00976							31.1167	-0.01575							31.1167	-0.02517
										31.1333	-0.009643							31.1333	-0.00994							31.1333	-0.02415							31.1333	-0.02468
										31.15	-0.010132							31.15	-0.01386							31.15	-0.02687							31.15	-0.0248
										31.1667	-0.010421							31.1667	-0.0186							31.1667	-0.03037							31.1667	-0.02417
										31.1833	-0.01021							31.1833	-0.02131							31.1833	-0.03112							31.1833	-0.02386
										31.2	-0.01008							31.2	-0.02039							31.2	-0.02871							31.2	-0.02291
										31.2167	-0.010608							31.2167	-0.0151							31.2167	-0.02392							31.2167	-0.01866
										31.2333	-0.010787							31.2333	-0.00759							31.2333	-0.01737							31.2333	-0.01663
										31.25	-0.010826							31.25	-0.00571							31.25	-0.00827							31.25	-0.01498
										31.2667	-0.010655							31.2667	-0.00588							31.2667	-0.00459							31.2667	-0.01492
										31.2833	-0.010294							31.2833	-0.00508							31.2833	-0.00218							31.2833	-0.01373
										31.3	-0.009833							31.3	-0.00469							31.3	-0.00013							31.3	-0.01289
										31.3167	-0.009352							31.3167	-0.00447							31.3167	0.001234							31.3167	-0.01184
										31.3333	-0.008665							31.3333	-0.00408							31.3333	0.001786							31.3333	-0.01086
										31.35	-0.008029							31.35	-0.00364							31.35	0.001819							31.35	-0.01012
										31.3667	-0.007392							31.3667	-0.00357							31.3667	0.001881							31.3667	-0.00936
										31.3833	-0.006946							31.3833	-0.00336							31.3833	0.001874							31.3833	-0.00869
										31.4	-0.006539							31.4	-0.00299							31.4	0.001776							31.4	-0.00825
										31.4167	-0.006032							31.4167	-0.0026							31.4167	0.001629							31.4167	-0.00748
										31.4333	-0.005345							31.4333	-0.00216							31.4333	0.001913							31.4333	-0.00676
										31.45	-0.004808							31.45	-0.00192							31.45	0.002166							31.45	-0.00591
										31.4667	-0.004121							31.4667	-0.00171							31.4667	0.00244							31.4667	-0.00524
										31.4833	-0.003553							31.4833	-0.00143							31.4833	0.002493							31.4833	-0.00483
										31.5	-0.003056							31.5	-0.00105							31.5	0.002467							31.5	-0.00435
										31.5167	-0.002759							31.5167	-0.00095							31.5167	0.002251							31.5167	-0.00371
										31.5333	-0.002335							31.5333	-0.00134							31.5333	0.002055							31.5333	-0.00333
										31.55	-0.002032							31.55	-0.00155							31.55	0.00193							31.55	-0.00277
										31.5667	-0.001909							31.5667	-0.00136							31.5667	0.001945							31.5667	-0.00258
										31.5833	-0.001655							31.5833	-0.00106							31.5833	0.001939							31.5833	-0.00254
										31.6	-0.001472							31.6	-0.0012							31.6	0.001904							31.6	-0.00195
										31.6167	-0.001339							31.6167	-0.0012							31.6167	0.001989							31.6167	-0.00152
										31.6333	-0.001224							31.6333	-0.00101							31.6333	0.001954							31.6333	-0.00119
										31.65	-0.001049							31.65	-0.00097							31.65	0.00192							31.65	-0.00066
										31.6667	-0.000924							31.6667	-0.0008							31.6667	0.001725							31.6667	-0.00055
										31.6833	-0.000669							31.6833	-0.00075							31.6833	0.001621							31.6833	-0.00058
										31.7	-0.000524							31.7	-0.00047							31.7	0.001496							31.7	-0.00012
										31.7167	-0.00049							31.7167	-0.00043							31.7167	0.001362							31.7167	0.000366
										31.7333	-0.000378							31.7333	-0.00061							31.7333	0.001388							31.7333	0.000395
										31.75	-0.000276							31.75	-0.00066							31.75	0.001284							31.75	0.000154
										31.7667	-0.000235							31.7667	-0.00049							31.7667	0.0011							31.7667	-0.00015
										31.7833	-0.000323							31.7833	-0.00024							31.7833	0.000767							31.7833	-6.8e-05
										31.8	-0.000401							31.8	-6.2e-05							31.8	0.000483							31.8	-0.00046
										31.8167	-0.00063							31.8167	-2.5e-05							31.8167	4.9e-05							31.8167	-0.00047
										31.8333	-0.000876							31.8333	9.2e-05							31.8333	-0.00023							31.8333	-0.00057
										31.85	-0.001002							31.85	7.8e-05							31.85	-0.0003							31.85	-0.00035
										31.8667	-0.001169							31.8667	0.000225							31.8667	-0.00043							31.8667	-7e-05
										31.8833	-0.001325							31.8833	0.000171							31.8833	-0.00049							31.8833	-0.00049
										31.9	-0.001331							31.9	0.000198							31.9	-0.00066							31.9	-0.00064
										31.9167	-0.001457							31.9167	0.000414							31.9167	-0.00067							31.9167	-0.00058
										31.9333	-0.001225							31.9333	0.00032							31.9333	-0.00064							31.9333	-0.00051
										31.95	-0.000902							31.95	0.000395							31.95	-0.00058							31.95	-0.00046
										31.9667	-0.000679							31.9667	0.000431							31.9667	-0.00061							31.9667	-0.00026
										31.9833	-0.000587							31.9833	0.000206							31.9833	-0.0007							31.9833	-0.00031
										32	-0.000574							32	-2.8e-05							32	-0.00058							32	-0.00024
										32.0167	-0.000552							32.0167	4.7e-05							32.0167	-0.00024							32.0167	-0.00021
										32.0333	-0.000472							32.0333	-0.00027							32.0333	-0.00015							32.0333	-0.00034
										32.05	-0.000412							32.05	-0.00021							32.05	8.2e-05							32.05	-0.00021
										32.0667	-0.000182							32.0667	-0.00029							32.0667	1e-06							32.0667	-0.0002
										32.0833	-2e-06							32.0833	-0.00036							32.0833	7.9e-05							32.0833	-8.2e-05
										32.1	6.8e-05							32.1	-0.00047							32.1	0.000277							32.1	4.9e-05
										32.1167	0.000168							32.1167	-0.00053							32.1167	0.000585							32.1167	-0.00026
										32.1333	4.5e-05							32.1333	-0.00059							32.1333	0.000985							32.1333	-0.00033
										32.15	3e-06							32.15	-0.00089							32.15	0.000844							32.15	-0.00022
										32.1667	8e-05							32.1667	-0.00096							32.1667	0.000994							32.1667	-0.00031
										32.1833	0.000147							32.1833	-0.00064							32.1833	0.001153							32.1833	-0.0006
										32.2	0.000204							32.2	-0.00043							32.2	0.001162							32.2	-0.00051
										32.2167	0.000171							32.2167	-0.00026							32.2167	0.001222							32.2167	-0.00028
										32.2333	0.000125							32.2333	-6.6e-05							32.2333	0.000762							32.2333	-0.00024
										32.25	0.000269							32.25	4.3e-05							32.25	0.000513							32.25	-0.00043
										32.2667	0.000183							32.2667	5.1e-05							32.2667	0.000354							32.2667	-0.00058
										32.2833	1.7e-05							32.2833	-2.1e-05							32.2833	0.000274							32.2833	-0.00059
										32.3	-0.000189							32.3	3.8e-05							32.3	0.000305							32.3	-0.00049
										32.3167	-0.000275							32.3167	0.000136							32.3167	0.000185							32.3167	-0.00041
										32.3333	-9.5e-05							32.3333	0.000183							32.3333	-0.00014							32.3333	-0.00043
										32.35	-0.000145							32.35	8.9e-05							32.35	-0.00015							32.35	-0.00055
										32.3667	-0.000415							32.3667	0.000145							32.3667	-0.00027							32.3667	-0.00055
										32.3833	-0.000495							32.3833	4.1e-05							32.3833	-0.00011							32.3833	-0.00044
										32.4	-0.000724							32.4	9.7e-05							32.4	-2.9e-05							32.4	-7.6e-05
										32.4167	-0.000814							32.4167	8.4e-05							32.4167	0.000113							32.4167	-8.2e-05
										32.4333	-0.001088							32.4333	-2e-06							32.4333	2.4e-05							32.4333	-0.00016
										32.45	-0.001151							32.45	-0.00013							32.45	-0.00017							32.45	-0.00023
										32.4667	-0.001215							32.4667	-0.00023							32.4667	-0.00019							32.4667	-0.0002
										32.4833	-0.001069							32.4833	-0.00055							32.4833	-0.00013							32.4833	-0.00021
										32.5	-0.001202							32.5	-0.00069							32.5	-0.00024							32.5	-0.00034
										32.5167	-0.001426							32.5167	-0.00084							32.5167	-0.00043							32.5167	-0.00059
										32.5333	-0.001782							32.5333	-0.00057							32.5333	-0.00054							32.5333	-0.00059
										32.55	-0.001978							32.55	-0.00037							32.55	-0.00021							32.55	-0.00057
										32.5667	-0.002064							32.5667	-0.0001							32.5667	0.000143							32.5667	-0.0007
										32.5833	-0.00213							32.5833	6.1e-05							32.5833	0.000123							32.5833	-0.00085
										32.6	-0.002196							32.6	-0.00011							32.6	3.4e-05							32.6	-0.00096
										32.6167	-0.002202							32.6167	-3.3e-05							32.6167	-2.5e-05							32.6167	-0.00116
										32.6333	-0.002256							32.6333	8.9e-05							32.6333	5e-06							32.6333	-0.00125
										32.65	-0.00225							32.65	6.1e-05							32.65	0.000155							32.65	-0.00128
										32.6667	-0.002434							32.6667	0.000364							32.6667	0.000114							32.6667	-0.00186
										32.6833	-0.002468							32.6833	0.000426							32.6833	-6e-06							32.6833	-0.00119
										32.7	-0.002202							32.7	0.000378							32.7	-4.6e-05							32.7	0.003465
										32.7167	-0.001895							32.7167	0.000441							32.7167	4e-06							32.7167	0.005022
										32.7333	-0.001558							32.7333	0.000254							32.7333	-7.8e-05							32.7333	0.003783
										32.75	-0.00134							32.75	-4e-06							32.75	-0.00024							32.75	0.002054
										32.7667	-0.000973							32.7667	9e-06							32.7667	-0.00017							32.7667	0.001365
										32.7833	-0.000706							32.7833	-8e-06							32.7833	-0.00015							32.7833	0.001215
										32.8	-0.000388							32.8	-5.5e-05							32.8	-0.00015							32.8	0.000866
										32.8167	-0.000121							32.8167	4.7e-05							32.8167	-0.00013							32.8167	0.000627
										32.8333	0.00019							32.8333	2.1e-05							32.8333	-0.0002							32.8333	0.000711
										32.85	0.000481							32.85	-4.5e-05							32.85	-0.00015							32.85	0.000625
										32.8667	0.000922							32.8667	-1.1e-05							32.8667	-0.0004							32.8667	0.00061
										32.8833	0.001423							32.8833	0.000163							32.8833	-0.0005							32.8833	0.000304
										32.9	0.001894							32.9	0.000217							32.9	-0.00051							32.9	-4.2e-05
										32.9167	0.002116							32.9167	9.1e-05							32.9167	-0.00058							32.9167	-0.00036
										32.9333	0.002312							32.9333	-8.4e-05							32.9333	-0.00042							32.9333	-0.00018
										32.95	0.00253							32.95	0.000122							32.95	-0.00024							32.95	5.6e-05
										32.9667	0.002897							32.9667	0.000337							32.9667	-0.00038							32.9667	-7.8e-05
										32.9833	0.002954							32.9833	0.000633							32.9833	-0.00058							32.9833	-0.00011
										33	0.003002							33	0.000699							33	-0.00044							33	2.6e-05
										33.0167	0.003079							33.0167	0.000924							33.0167	-0.00054							33.0167	-3.7e-05
										33.0333	0.00304							33.0333	0.001102							33.0333	-0.00056							33.0333	-0.00022
										33.05	0.002872							33.05	0.001009							33.05	-0.0003							33.05	-0.00025
										33.0667	0.002694							33.0667	0.000777							33.0667	-4e-05							33.0667	-0.00012
										33.0833	0.002606							33.0833	0.001244							33.0833	-3.8e-05							33.0833	0.000105
										33.1	0.002539							33.1	0.001502							33.1	-1.5e-05							33.1	0.000293
										33.1167	0.002451							33.1167	0.001209							33.1167	-0.00016							33.1167	0.000242
										33.1333	0.002449							33.1333	0.000888							33.1333	-0.0004							33.1333	0.00025
										33.15	0.002389							33.15	0.000347							33.15	-0.00052							33.15	0.000139
										33.1667	0.002379							33.1667	0.000376							33.1667	-0.00034							33.1667	-0.00018
										33.1833	0.002419							33.1833	0.000464							33.1833	1e-06							33.1833	-0.00029
										33.2	0.002339							33.2	0.000163							33.2	0.000232							33.2	-0.00025
										33.2167	0.002119							33.2167	-0.00032							33.2167	0.000333							33.2167	-6e-06
										33.2333	0.001683							33.2333	-0.00086							33.2333	0.000212							33.2333	0.000162
										33.25	0.001178							33.25	-0.00151							33.25	0.000142							33.25	0.00011
										33.2667	0.000883							33.2667	-0.00209							33.2667	-8e-06							33.2667	0.000148
										33.2833	0.000659							33.2833	-0.00248							33.2833	-0.00017							33.2833	0.000406
										33.3	0.000214							33.3	-0.00255							33.3	-0.00025							33.3	1.4e-05
										33.3167	-2.1e-05							33.3167	-0.00069							33.3167	-0.00021							33.3167	-0.0003
										33.3333	-0.000207							33.3333	-0.00078							33.3333	-0.00013							33.3333	-0.00033
										33.35	-0.000622							33.35	-0.00073							33.35	-0.00013							33.35	-0.00065
[truncated: 911 more rows]
[truncated: 1 more columns]

## Sheet: Fig. 6e
Fig.6e
p-IRE1a without crosslinking							p-IRE1a DMSO							p-IRE1a 100μM KIRA8 crosslinking							p-IRE1a 100μM IA107 crosslinking
movie_indices	frame_indices	x_coords	y_coords	contrasts	calibrated_values		movie_indices	frame_indices	x_coords	y_coords	contrasts	calibrated_values		movie_indices	frame_indices	x_coords	y_coords	contrasts	calibrated_values		movie_indices	frame_indices	x_coords	y_coords	contrasts	calibrated_values
0	5	21.1971	38.1456	-0.00181215	55.9655		0	5	43.0711	16.6806	-0.00800943	276.639		0	6	122.119	32.3187	-0.0023742	75.9788		0	5	143.259	35.2004	-0.00192904	60.1275
0	5	57.2407	49.2347	-0.0101475	352.773		0	5	119.159	16.9753	-0.00269384	87.3605		0	6	138.718	15.43	-0.00245421	78.8277		0	7	84.5746	38.0956	-0.00185121	57.3562
0	7	77.032	22.6626	-0.00202697	63.6146		0	5	56.8141	24.9773	-0.00355449	118.007		0	6	134.224	47.9214	-0.00222978	70.8362		0	8	69.7504	6.49931	-0.00188974	58.7281
0	8	44.4931	21.0294	-0.00270856	87.8849		0	5	127.562	31.2329	-0.0013809	40.6094		0	7	106.573	12.0994	-0.00149691	44.7401		0	9	37.7387	14.3761	-0.00619457	212.015
0	8	142.812	48.1592	-0.00193119	60.2039		0	5	113.353	36.2966	-0.00382508	127.642		0	8	22.0403	22.4077	-0.00168167	51.3191		0	9	95.4975	52.4757	0.00253166	-81.5858
0	9	85.7336	10.3023	-0.00182716	56.5		0	5	52.7911	36.4453	-0.00256827	82.8895		0	8	18.4441	53.1154	-0.00253707	81.7783		0	10	94.9922	40.6653	-0.00435491	146.508
0	10	126.185	22.475	-0.00137413	40.3683		0	5	137.303	40.0618	-0.00286247	93.3654		0	8	42.2854	29.4988	-0.00307725	101.013		0	10	14.3771	24.3657	0.00138789	-40.8584
0	10	43.4069	39.3427	-0.00147276	43.8804		0	7	140.395	20.8657	-0.0041825	140.369		0	8	67.1188	33.0053	-0.00165511	50.3735		0	13	115.757	38.3755	-0.00160086	48.4417
0	10	53.2183	49.9024	-0.00148608	44.3547		0	7	124.329	47.738	-0.00162994	49.4772		0	8	84.5657	42.8828	-0.00150529	45.0385		0	14	27.0537	5.24537	-0.00199402	62.4412
0	11	79.1851	8.2834	-0.00144068	42.7379		0	8	53.3795	46.4514	-0.00319269	105.124		0	9	142.846	27.2138	-0.00160921	48.7389		0	16	81.0286	39.0073	-0.00301559	98.8176
0	11	75.9517	30.4362	-0.00235714	75.3713		0	9	7.35374	23.7175	-0.00265738	86.0625		0	10	118.862	52.1085	-0.00196018	61.2363		0	17	37.709	14.1356	-0.00179427	55.3287
0	12	24.9417	23.8193	-0.00208252	65.5926		0	9	56.1043	16.6974	-0.00178082	54.8497		0	12	24.6143	32.6605	-0.00223979	71.1928		0	18	45.7193	14.9132	-0.00184603	57.1717
0	14	18.3032	16.1634	-0.0102964	358.074		0	10	11.2153	48.7491	-0.00855327	296.004		0	12	6.34159	48.7933	-0.00205107	64.4729		0	20	111.716	35.629	-0.00200404	62.7981
0	14	101.152	39.6244	-0.00200027	62.6639		0	10	61.969	33.9042	-0.00312011	102.539		0	13	123.334	27.9424	-0.00210913	66.5403		0	20	44.0608	51.908	-0.00248526	79.9333
0	15	98.7836	53.2697	-0.00165684	50.435		0	12	20.8418	14.8321	-0.00334616	110.589		0	13	83.1743	46.4187	-0.00273799	88.9327		0	22	125.338	40.2277	-0.00291388	95.1959
0	15	16.5049	33.4343	-0.0019244	59.9623		0	12	38.061	9.14944	-0.00187062	58.0474		0	13	52.5247	10.9912	-0.00167649	51.1346		0	22	111.759	51.4074	-0.00147121	43.825
0	16	31.4318	40.1981	-0.00195949	61.2118		0	12	126.951	40.0711	-0.00148993	44.4918		0	13	11.7	25.3891	-0.00182755	56.5137		0	23	60.4798	11.9654	-0.00405544	135.845
0	17	136.404	22.3937	-0.00225496	71.7328		0	13	119.737	6.05729	-0.00282552	92.0496		0	14	129.947	51.0072	-0.00312591	102.746		0	24	52.7771	31.0424	-0.00306178	100.462
0	17	142.741	29.9089	-0.00168083	51.2892		0	13	128.353	33.8513	-0.00173899	53.3601		0	14	36.3409	20.1866	-0.00172645	52.9137		0	25	95.2923	44.2598	-0.00328577	108.438
0	17	25.8807	47.4126	-0.0017813	54.8667		0	15	126.129	13.8835	-0.00344546	114.124		0	15	107.263	32.7731	-0.001848	57.2419		0	26	79.772	13.8697	-0.00312465	102.701
0	18	97.2853	18.2261	-0.0023438	74.8963		0	20	29.3704	16.5528	-0.00467808	158.016		0	16	102.806	40.0488	-0.00346466	114.808		0	27	44.1447	14.9877	-0.00142392	42.1411
0	18	12.6774	33.838	0.00194508	-60.6986		0	20	141.693	44.1814	-0.00160844	48.7114		0	16	82.0998	5.85324	-0.00166359	50.6755		0	28	59.2721	28.8106	-0.00452923	152.715
0	18	47.9555	46.9946	-0.0185284	651.201		0	20	105.443	45.7899	-0.00162226	49.2038		0	16	42.8953	47.7325	-0.00198159	61.9986		0	28	57.1423	42.7166	-0.00134416	39.301
0	19	79.5794	20.4319	-0.00597522	204.204		0	21	63.4653	38.5761	-0.00478468	161.811		0	19	133.054	10.9206	-0.00272513	88.475		0	30	35.6959	7.17991	-0.00160865	48.7192
0	20	25.9497	20.3805	-0.00189123	58.7811		0	21	66.0958	15.0831	-0.00303328	99.4476		0	19	81.9672	42.1802	-0.00166033	50.5592		0	31	103.807	28.0079	0.00291069	-95.0823
0	20	8.9429	24.1749	-0.00245179	78.7418		0	22	46.3934	43.2912	0.00210597	-66.4276		0	20	38.6787	23.0264	-0.00156987	47.3383		0	32	49.7783	11.3168	-0.00294517	96.3102
0	21	133.442	38.0833	-0.00216723	68.6092		0	22	117.075	45.9433	-0.00167133	50.9509		0	21	29.5811	42.7889	-0.00155854	46.9348		0	32	81.1489	39.0263	0.00263002	-85.088
0	21	125.066	7.58098	-0.00152124	45.6066		0	23	13.2646	11.1615	-0.00285192	92.9897		0	22	12.482	26.7135	-0.00289683	94.5886		0	33	105.241	13.0401	-0.00145347	43.1935
0	22	101.95	26.5805	0.00239925	-76.8707		0	24	107.974	10.215	-0.00326389	107.659		0	22	102.606	47.1044	-0.00188395	58.5219		0	33	47.1108	36.2517	-0.00124572	35.7959
0	24	61.6256	22.1278	-0.00150292	44.9541		0	26	135.221	50.1531	-0.00176649	54.3394		0	23	109.723	49.2448	-0.00170752	52.2398		0	34	24.9366	34.9303	-0.00210997	66.57
0	24	118.014	27.3766	-0.00123306	35.345		0	27	13.4474	25.7689	-0.00192395	59.9463		0	23	94.3519	21.7848	-0.00178523	55.0068		0	34	43.686	51.4519	0.00270783	-87.8589
0	25	93.2711	20.8182	-0.00167545	51.0975		0	27	47.5438	28.2943	-0.00305525	100.23		0	23	52.2122	28.0108	-0.00200178	62.7175		0	36	143.257	45.5115	0.00133046	-38.813
0	26	128.027	39.8493	-0.00273942	88.9835		0	27	25.0825	28.7852	-0.00123405	35.3804		0	24	67.2382	48.4704	-0.00234749	75.0279		0	37	43.0934	33.7712	0.00143067	-42.3815
0	26	68.1026	46.3102	-0.00135999	39.8648		0	28	86.2286	17.8962	-0.00293374	95.9031		0	24	136.137	28.4306	-0.0014246	42.1655		0	38	59.3798	8.64188	-0.00163385	49.6164
0	26	15.6035	8.12238	-0.00182631	56.4694		0	28	33.5641	8.37322	-0.00341011	112.866		0	24	131.372	40.7701	-0.00184332	57.0751		0	38	122.327	44.1306	-0.00161224	48.847
0	26	84.3647	17.3886	-0.00216921	68.6794		0	30	42.887	41.2323	-0.00487095	164.883		0	25	102.853	17.6246	-0.00176655	54.3416		0	40	109.852	14.1183	-0.00174715	53.6508
0	29	140.226	14.4374	-0.00168893	51.5775		0	30	94.707	42.6266	-0.00170073	51.9978		0	26	31.4483	13.2579	-0.00159094	48.0885		0	41	37.1047	12.9621	-0.00438522	147.587
0	29	78.3574	9.21705	-0.00213123	67.3271		0	31	69.5909	8.77415	-0.00196949	61.5681		0	27	104.234	39.3572	-0.00235254	75.2077		0	42	123.585	19.2701	-0.00457307	154.277
0	29	24.2852	16.3972	-0.00178965	55.164		0	31	102.076	9.05926	0.00151749	-45.4731		0	28	73.4676	19.4296	-0.00179118	55.2186		0	42	26.4626	30.6965	-0.00166955	50.8878
0	30	119.427	15.1562	-0.0019004	59.1076		0	33	45.1334	6.35444	-0.00267095	86.5456		0	28	32.079	41.0227	-0.0015091	45.1744		0	43	17.0564	37.5903	-0.00139649	41.1644
0	30	71.665	46.1386	-0.00146805	43.7124		0	33	126.812	46.9341	-0.00582048	198.694		0	29	131.787	12.3832	-0.00195564	61.0747		0	46	48.8738	49.257	-0.00829686	286.874
0	30	46.1707	41.6507	-0.00164768	50.1087		0	33	12.8617	27.489	-0.00138525	40.7642		0	29	120.602	39.4412	-0.002317	73.9422		0	47	139.063	18.643	-0.00165506	50.3715
0	31	97.8471	29.9364	-0.00190563	59.294		0	34	117.22	13.4912	0.00550488	-187.457		0	29	4.94894	12.7913	-0.00192999	60.1614		0	47	86.8424	25.368	0.0017336	-53.1683
0	32	49.2925	23.0508	-0.00185478	57.4833		0	35	35.5774	8.97439	-0.00344531	114.119		0	29	60.9133	32.8721	-0.00164506	50.0156		0	47	35.1198	23.9262	-0.00185011	57.317
0	33	132.289	44.9106	-0.00181499	56.0663		0	37	26.983	41.4416	-0.00194587	60.7268		0	30	130.508	45.9433	-0.00196513	61.4126		0	50	41.2855	32.768	-0.00299673	98.1462
0	33	53.5697	8.05498	-0.00163208	49.5534		0	37	87.6609	6.9663	-0.00175451	53.9127		0	31	22.5635	50.0496	-0.00181211	55.9641		0	50	17.0225	37.863	0.00187236	-58.1094
0	33	7.50959	36.1034	-0.00184667	57.1945		0	37	40.4458	19.9263	-0.00756981	260.985		0	31	51.2528	14.5427	-0.00192158	59.8621		0	51	65.4279	20.6699	-0.00298688	97.7954
0	34	61.0654	52.3701	-0.00191068	59.4739		0	38	61.98	27.8658	-0.00366599	121.977		0	31	82.5513	44.8288	-0.00188626	58.6042		0	51	122.151	44.2782	0.0015675	-47.2536
0	35	104.347	27.9015	-0.00179859	55.4825		0	38	99.6122	36.9834	-0.00306326	100.515		0	31	88.8512	10.5134	-0.00148649	44.3693		0	52	22.9063	9.59667	0.0021578	-68.2734
0	36	74.9684	14.3208	-0.0019562	61.0946		0	39	124.254	16.5593	-0.00950513	329.898		0	31	123.71	32.7162	-0.0021346	67.4472		0	53	54.0566	12.7648	0.00182112	-56.2846
0	36	92.9186	31.6905	-0.00158521	47.8845		0	39	38.6259	40.7775	-0.00164629	50.0594		0	32	53.7172	31.9315	-0.00399796	133.798		0	53	92.0035	27.8387	-0.00204192	64.1469
0	37	119.789	34.6996	-0.00194112	60.5577		0	39	117.24	31.2625	-0.00175273	53.8496		0	32	95.9417	13.79	-0.00227271	72.3649		0	57	109.11	13.0889	-0.00200834	62.9514
0	38	100.783	14.5577	-0.00139047	40.95		0	40	32.8802	28.8811	-0.00652008	223.606		0	32	106.172	15.6681	-0.00150013	44.855		0	57	25.0394	34.9454	0.00178099	-54.8557
0	39	36.8832	5.68023	-0.00138707	40.8291		0	42	40.871	34.925	-0.00252338	81.291		0	33	84.1851	16.1492	-0.00157422	47.493		0	57	41.6893	37.0631	-0.00266276	86.2538
0	39	25.446	43.2343	-0.00378019	126.044		0	43	141.407	45.8267	-0.00199411	62.4445		0	33	99.1919	41.5143	-0.00149062	44.5162		0	60	125.179	40.1151	0.00326186	-107.587
0	39	135.859	31.45	-0.00186033	57.6808		0	44	26.7379	37.3175	-0.00138442	40.7346		0	34	101.986	24.0924	-0.00202331	63.4842		0	60	131.776	51.1853	-0.00261014	84.3802
0	39	84.1385	38.5283	-0.00188956	58.7219		0	44	98.0511	39.139	-0.0016651	50.7292		0	34	31.1798	11.0335	-0.00807914	279.121		0	60	18.7711	6.38581	-0.0026473	85.7033
0	40	90.0687	14.4964	-0.00150203	44.9226		0	45	90.9379	29.4954	0.00128068	-37.0408		0	35	124.371	47.9517	-0.00303675	99.571		0	60	45.2004	7.77877	-0.00304273	99.7838
0	41	124.838	7.37499	-0.00147673	44.0215		0	47	132.651	38.3508	-0.00515096	174.854		0	35	105.705	49.1984	-0.00162772	49.3979		0	60	74.6863	28.4399	0.00130806	-38.0157
0	41	29.4156	53.1817	-0.00227054	72.2876		0	47	72.6604	32.317	-0.00586648	200.332		0	35	59.9147	21.1829	-0.00196498	61.4073		0	60	52.0773	37.9894	-0.00133517	38.9808
0	42	69.4306	8.13097	-0.00194887	60.8335		0	48	106.093	13.5309	-0.00229311	73.0912		0	35	24.6082	33.3143	-0.00193956	60.5021		0	63	52.9727	30.913	0.00292549	-95.6092
0	42	23.3928	16.3996	-0.00183882	56.9149		0	49	108.712	33.4681	-0.00280665	91.3777		0	37	87.7245	48.7527	-0.00150657	45.0843		0	63	100.455	33.9042	-0.00141186	41.7116
0	42	93.8553	35.8165	-0.00159992	48.4083		0	49	51.9152	36.918	-0.00745138	256.768		0	38	119.754	33.1045	-0.00204873	64.3894		0	66	143.928	31.336	-0.00149386	44.6314
0	43	126.067	37.9941	-0.00189699	58.9863		0	49	93.2122	33.9776	-0.00187657	58.2592		0	38	86.356	42.1024	-0.00151087	45.2373		0	66	110.148	50.8251	-0.00195138	60.9231
0	43	5.76362	45.0656	-0.00148714	44.3923		0	50	28.5993	47.171	-0.0037505	124.986		0	39	40.9755	5.62446	-0.00980016	340.403		0	68	28.9676	5.69962	-0.00185309	57.4232
0	45	62.7749	6.16196	-0.00174533	53.5859		0	53	121.211	33.5731	-0.00341031	112.873		0	39	141.613	40.4939	-0.00213319	67.3971		0	69	44.5674	45.5746	-0.0015358	46.1249
0	46	65.94	49.8083	-0.00157545	47.5369		0	54	13.1506	42.0475	-0.00325483	107.337		0	39	87.2801	17.499	-0.00165527	50.379		0	71	44.7849	5.29253	-0.0017393	53.3712
0	46	122.434	12.0332	-0.00168311	51.3703		0	54	119.41	40.4639	-0.00184829	57.2523		0	39	124.424	41.797	-0.00153472	46.0865		0	71	84.6541	20.0165	-0.00228495	72.8008
0	47	27.7181	14.6573	-0.00142652	42.2336		0	55	22.8208	49.7421	-0.00189022	58.7451		0	40	31.7964	23.0993	-0.00157244	47.4298		0	72	102.234	16.1414	0.00290407	-94.8467
0	47	12.9771	16.3468	-0.00132983	38.7907		0	55	73.1211	11.5742	-0.00192207	59.8792		0	41	67.4496	8.85165	-0.00193901	60.4824		0	72	117.502	33.6998	0.00165813	-50.4809
0	48	83.8418	22.9755	-0.00156158	47.0431		0	56	104.413	15.3786	-0.00159847	48.3567		0	41	37.6254	48.9814	-0.00178467	54.9867		0	74	144.193	31.1164	-0.00236	75.4734
0	48	18.0426	33.1637	-0.00193072	60.1873		0	56	110.025	35.8036	-0.00217017	68.7137		0	42	100.983	47.4399	-0.00187085	58.0555		0	76	66.6809	36.9721	-0.00126819	36.5959
0	49	74.1611	8.28158	-0.00207368	65.278		0	56	118.603	52.9126	-0.00210864	66.5226		0	42	79.8739	8.94863	-0.00214402	67.7827		0	77	15.3456	46.9143	-0.00229765	73.253
0	49	93.3496	20.2912	-0.00169931	51.9475		0	56	97.9011	26.6531	-0.00148051	44.1563		0	43	132.106	44.8148	-0.00287569	93.8359		0	77	95.5801	21.0365	-0.00142074	42.0278
0	50	37.1126	36.9461	-0.00165573	50.3954		0	57	28.075	33.11	-0.00315691	103.85		0	43	69.6929	15.042	-0.00217851	69.0109		0	80	39.5173	10.4282	-0.00177885	54.7795
0	50	26.1245	27.3275	-0.00222355	70.6144		0	57	48.1412	13.8819	-0.00136197	39.9351		0	44	67.8103	46.1001	-0.00140693	41.5361		0	80	41.5456	38.6804	0.00119554	-34.0088
0	53	43.4216	18.3484	-0.00205245	64.5219		0	58	80.7375	7.44581	0.00281028	-91.5069		0	45	32.7566	45.897	-0.00339933	112.482		0	81	8.81296	44.8534	-0.00178675	55.061
0	53	139.896	30.9387	-0.00160356	48.5379		0	59	90.324	6.59878	-0.00188836	58.6791		0	46	106.596	6.74691	-0.00129563	37.5729		0	82	89.8884	29.9557	-0.00158853	48.0025
0	53	132.348	37.9882	-0.00151033	45.2179		0	59	114.193	23.5041	-0.00147705	44.0329		0	46	105.934	36.2549	-0.00207796	65.4303		0	84	25.2737	43.3823	0.00190282	-59.1938
0	54	48.6613	40.2176	-0.00158012	47.7032		0	61	81.3857	18.1562	-0.003151	103.639		0	47	35.5419	16.8056	-0.00162183	49.1883		0	86	122.669	9.08077	-0.00437872	147.356
0	55	123.436	29.5529	-0.00150543	45.0437		0	62	19.7079	53.1592	-0.00169572	51.8194		0	48	128.767	7.38665	-0.00215087	68.0265		0	87	141.017	52.9698	-0.00227668	72.5063
0	56	31.1415	26.7688	-0.00190698	59.342		0	64	114.716	51.4181	-0.00627315	214.813		0	48	44.0833	24.5101	-0.001361	39.9007		0	87	88.9823	37.1699	-0.00150197	44.9202
0	58	51.5802	41.2328	-0.00182027	56.2545		0	65	137.169	37.1973	-0.00157855	47.6474		0	48	22.5251	38.4705	-0.00191485	59.6221		0	88	71.0354	36.2524	-0.00290764	94.9736
0	59	36.0665	5.24577	-0.00246326	79.1501		0	65	85.55	44.7891	-0.00216265	68.446		0	49	110.381	30.2388	-0.00191318	59.5628		0	90	24.1303	10.115	-0.00155058	46.6512
0	59	56.1794	10.0398	-0.00148836	44.4358		0	65	104.736	52.8953	-0.00292279	95.5133		0	49	61.8984	28.4088	-0.00168532	51.4493		0	90	97.5357	36.1775	0.00230732	-73.5973
0	59	5.2032	13.8781	-0.00177313	54.576		0	66	136.164	5.92627	-0.00203048	63.7397		0	49	76.2482	42.6878	-0.00164344	49.9579		0	91	127.207	9.09575	-0.00197311	61.6966
0	59	30.781	35.3956	-0.00199119	62.3406		0	67	60.3405	18.8194	-0.00228528	72.8125		0	52	33.2901	44.3835	-0.00192719	60.0616		0	91	56.707	25.9291	-0.00288209	94.064
0	59	29.6632	41.4666	-0.00184686	57.2012		0	67	97.5682	41.1807	-0.00163108	49.5179		0	53	40.4494	44.3299	-0.00202577	63.5719		0	91	114.16	23.8714	-0.00145968	43.4145
0	62	103.146	30.735	-0.0235734	830.841		0	68	44.1533	36.5048	-0.00154834	46.5716		0	53	49.7107	14.0935	0.00180217	-55.61		0	92	23.5939	37.3104	-0.00261084	84.4053
0	63	79.6598	20.264	0.00367142	-122.17		0	69	21.4843	41.8348	-0.00605709	207.12		0	54	142.954	31.0027	-0.00243334	78.0846		0	93	94.6181	13.6054	-0.00332867	109.966
0	63	141.836	43.0405	-0.00150633	45.0756		0	70	88.8484	31.4952	-0.0031386	103.198		0	54	73.5079	8.12836	-0.00166356	50.6743		0	93	121.229	29.456	-0.00168128	51.3053
0	63	20.2412	35.8749	-0.0017093	52.3029		0	71	73.8609	7.79575	-0.00316218	104.037		0	55	16.9426	25.1379	-0.0020313	63.7689		0	96	71.7118	16.8381	-0.00326237	107.605
0	64	70.5075	22.8253	-0.00167053	50.9223		0	73	87.9385	49.9954	-0.00192113	59.8459		0	56	87.3533	52.8567	-0.00190534	59.2835		0	97	119.569	13.8323	-0.00328702	108.483
0	65	105.817	15.8295	-0.00138676	40.8179		0	76	16.1242	11.2589	-0.00152184	45.6278		0	56	96.2319	15.912	-0.00196989	61.582		0	98	6.97348	17.7941	-0.00317011	104.32
0	67	32.3302	9.27444	-0.00168603	51.4744		0	76	94.532	25.9855	-0.00298182	97.615		0	57	39.183	6.43991	-0.00178343	54.9425		0	98	87.5995	19.3134	-0.00191354	59.5757
0	67	56.761	47.022	-0.00147921	44.1101		0	79	53.7118	28.0561	-0.00140843	41.5896		0	57	120.029	8.788	-0.00265136	85.8481		0	98	15.148	28.1305	0.00307623	-100.977
0	69	117.477	5.80009	-0.00224783	71.4791		0	81	43.795	15.7396	-0.00501319	169.948		0	57	101.134	33.0537	-0.0017289	53.0011		0	101	124.351	22.6011	-0.00183504	56.7803
0	69	88.0843	11.472	-0.0022276	70.7586		0	81	86.1402	16.7595	-0.00320298	105.49		0	58	41.7488	35.2429	-0.00264575	85.6484		0	107	19.7042	16.1699	-0.00159353	48.1807
0	69	17.3772	51.6756	-0.00230626	73.5595		0	81	41.9894	40.6835	-0.0032652	107.706		0	59	82.0614	4.94832	-0.00227156	72.3239		0	108	60.623	37.8741	-0.00161849	49.0695
0	70	95.5332	48.8929	-0.00166686	50.7918		0	82	8.55309	24.9973	-0.00151805	45.4931		0	60	85.1045	33.251	-0.00182348	56.3687		0	109	44.9327	5.63237	0.00168291	-51.3634
0	70	134.069	16.9548	-0.00172312	52.795		0	83	24.4188	22.0201	-0.00155612	46.8486		0	60	54.9523	8.62602	-0.0017197	52.6732		0	110	22.2953	5.16003	-0.0017881	55.1091
0	70	29.2578	18.1959	-0.00199158	62.3543		0	86	46.4758	29.4039	-0.00466312	157.483		0	60	81.8729	15.6487	-0.00210402	66.3582		0	110	66.369	36.3294	-0.00168101	51.2955
0	71	139.531	6.19683	-0.00225552	71.7529		0	86	25.015	5.83428	-0.00299592	98.1172		0	61	12.9901	24.2214	-0.0021014	66.2648		0	111	43.8211	42.3722	0.00156594	-47.1984
0	72	28.0481	5.93256	-0.00144003	42.7147		0	86	82.8529	12.6774	-0.00237401	75.972		0	61	16.7387	25.009	0.00218778	-69.3409		0	112	134.074	22.8593	-0.00455227	153.536
0	73	78.482	5.8647	-0.00209436	66.0144		0	86	62.186	20.7215	-0.00181743	56.1533		0	61	42.8649	41.992	-0.00266952	86.4946		0	113	62.1065	11.1547	-0.00155352	46.7559
0	73	59.5732	16.3249	-0.00191227	59.5305		0	86	83.5516	39.3058	-0.00190269	59.1894		0	61	77.5561	44.2142	-0.00142584	42.2097		0	113	75.3093	19.8735	-0.00181539	56.0808
0	74	83.7448	36.9544	-0.0186894	656.931		0	86	108.072	33.4569	-0.00189535	58.9279		0	62	26.0983	7.65482	-0.00168493	51.4352		0	114	59.051	22.5685	-0.00433506	145.801
0	74	48.949	12.886	-0.0136315	476.829		0	88	141.026	15.2886	-0.00209881	66.1729		0	62	139.323	42.0426	-0.00136906	40.1877		0	114	142.591	32.1118	0.00294846	-96.427
0	74	70.4933	16.3445	-0.00139454	41.095		0	91	98.4064	44.8907	-0.00196847	61.5314		0	65	19.0576	16.3761	-0.00179294	55.2812		0	114	135.288	41.6403	-0.00231806	73.9797
0	75	41.9026	46.2619	-0.00229653	73.2131		0	92	38.2337	18.0054	-0.00364714	121.306		0	65	115.759	19.0439	-0.00328204	108.305		0	115	121.271	51.8114	-0.00232948	74.3866
0	75	90.0879	12.0094	-0.00162522	49.3093		0	93	87.9964	50.6546	0.00193403	-60.3052		0	65	89.395	7.33607	-0.00198352	62.0674		0	118	60.5923	16.9804	-0.00164221	49.914
0	76	42.839	52.8572	-0.00172035	52.6965		0	94	26.9951	10.1414	-0.00140073	41.3155		0	66	73.6841	29.8548	-0.00242077	77.6372		0	119	124.405	11.0297	0.00133871	-39.107
0	79	92.759	24.0417	-0.00201884	63.3253		0	94	127.608	40.1234	-0.00143386	42.4951		0	66	43.4938	32.5672	-0.00240935	77.2305		0	120	59.1609	28.8688	0.00318282	-104.772
0	79	34.6025	26.3523	-0.00141052	41.6639		0	95	30.0229	39.3529	-0.00169919	51.9432		0	68	9.91281	32.6488	-0.00168202	51.3317		0	120	59.0179	22.4466	0.00463088	-156.335
0	80	125.056	19.2175	-0.00169148	51.6686		0	96	138.954	19.1079	0.00195091	-60.9063		0	68	115.313	35.7855	-0.00164848	50.1373		0	121	66.082	33.6862	-0.00328507	108.413
0	81	103.266	29.0371	0.00232435	-74.2039		0	97	34.2245	22.8022	-0.00578831	197.549		0	69	122.984	14.0379	-0.00174349	53.5205		0	121	71.3859	16.7331	0.00295557	-96.6805
0	81	50.5362	37.6561	-0.00166631	50.7722		0	97	100.122	46.2134	-0.00282385	91.9899		0	69	130.49	42.7165	-0.00287067	93.6572		0	122	68.1504	13.276	-0.00300055	98.2821
0	82	68.1378	15.4151	-0.00196362	61.359		0	98	142.526	26.7114	-0.00386806	129.172		0	70	24.2806	27.0761	-0.00171108	52.3666		0	125	119.745	15.7264	-0.00126214	36.3804
0	82	71.8601	33.8878	-0.0134935	471.915		0	98	80.4673	36.8761	-0.00195513	61.0567		0	71	11.9742	5.47079	-0.00197955	61.9261		0	125	16.4384	18.1943	-0.00143754	42.6262
0	82	91.9948	10.4377	-0.00168019	51.2665		0	99	136.224	8.36917	-0.00221496	70.3086		0	71	29.1117	43.7721	-0.00141316	41.7579		0	126	102.965	11.8357	-0.002949	96.4466
0	83	129.757	28.9161	-0.00156539	47.1785		0	101	123.294	46.4103	-0.00697641	239.855		0	71	67.7638	47.6041	-0.00146457	43.5885		0	126	61.4364	22.3208	-0.00154564	46.4755
0	85	11.034	32.95	-0.00231668	73.9305		0	101	12.6112	19.4915	-0.00194587	60.7268		0	72	106.527	5.92493	-0.00148059	44.1591		0	129	126.907	43.5205	-0.00317517	104.5
0	85	94.998	49.1326	-0.00141616	41.8648		0	102	25.6024	29.2101	-0.00134207	39.2267		0	72	15.0307	10.5697	-0.00188526	58.5685		0	129	143.514	35.5665	0.00170043	-51.987
0	87	30.0763	6.7955	-0.00201463	63.1754		0	105	24.5292	5.62815	-0.00587584	200.666		0	72	60.8626	20.2335	-0.00177364	54.5941		0	129	37.6133	51.2857	-0.0014153	41.8342
0	87	29.4939	19.6734	-0.00175948	54.0897		0	105	107.63	29.2698	-0.00758309	261.458		0	72	118.265	25.6584	-0.00152967	45.9067		0	130	36.5499	11.9036	-0.00480429	162.51
0	87	121.887	25.1115	-0.00154727	46.5335		0	106	8.08449	39.5974	-0.00158124	47.743		0	72	143.071	35.4344	-0.00181275	55.9868		0	131	71.5774	9.8371	-0.00145936	43.4033
0	88	71.8625	33.8895	0.0121918	-425.565		0	106	72.2804	7.49359	-0.00173488	53.2139		0	73	129.609	49.4246	-0.00156109	47.0257		0	132	14.1761	31.2356	0.0019656	-61.4295
0	88	116.726	49.9135	-0.00222847	70.7896		0	108	46.3307	29.9776	-0.00205817	64.7257		0	74	78.2115	46.7841	-0.00201973	63.3568		0	133	85.589	20.4379	-0.00278414	90.5759
0	89	73.7495	16.9424	-0.00252174	81.2325		0	108	129.037	18.2722	-0.00172622	52.9055		0	75	30.5686	32.7698	-0.00671726	230.627		0	135	131.947	14.5245	-0.00224158	71.2565
0	89	135.572	23.2748	-0.0157926	553.784		0	109	52.7251	27.9768	-0.0032037	105.516		0	77	115.404	19.6501	-0.00176686	54.3526		0	135	14.0753	10.8895	0.0010505	-28.8443
0	90	46.7201	12.92	-0.00216257	68.443		0	109	134.784	42.4352	-0.0022505	71.574		0	77	119.749	9.14413	-0.00159717	48.3102		0	136	82.7745	29.5095	-0.00170248	52.0603
0	90	143.335	46.5871	-0.0021136	66.6995		0	110	94.1223	33.6811	-0.0029976	98.177		0	77	127.483	29.8417	-0.00151872	45.5167		0	136	29.0749	34.7369	-0.00141839	41.9441
0	90	60.5163	16.2695	-0.00135467	39.6752		0	111	56.8584	48.2086	-0.0086169	298.27		0	77	136.076	48.3283	-0.00203151	63.7765		0	137	135.633	32.3509	-0.00144661	42.9491
0	91	109.806	50.7991	-0.00490117	165.959		0	112	27.9556	32.3157	-0.00770472	265.789		0	78	110.387	51.3866	-0.00496701	168.304		0	138	66.0759	7.22811	0.0017937	-55.3084
0	91	19.6573	35.3594	-0.0018385	56.9037		0	112	102.554	47.671	-0.00174775	53.6722		0	78	60.8251	23.3753	-0.00162134	49.1709		0	138	131.487	50.4959	0.0019054	-59.2859
0	92	130.06	43.8592	-0.00179452	55.3376		0	113	88.4369	16.7008	-0.00183568	56.803		0	78	60.6602	50.0043	-0.00177487	54.6378		0	139	115.319	7.28931	-0.00278694	90.6757
0	93	32.3555	14.045	-0.00175465	53.918		0	114	125.746	35.4549	-0.00151591	45.4166		0	79	103.747	34.2096	-0.00315419	103.753		0	140	57.2388	22.8388	-0.00166222	50.6264
0	93	112.57	30.2727	-0.00174693	53.6428		0	115	46.0393	50.3009	-0.00216183	68.4169		0	79	127.703	6.31692	-0.00208221	65.5816		0	142	108.57	40.8497	-0.00153325	46.034
0	95	128.814	12.2469	-0.00213125	67.328		0	117	10.2839	22.1863	-0.00647435	221.977		0	80	104	20.9592	-0.00243751	78.2332		0	143	100.587	33.9685	0.00167858	-51.2092
0	95	143.278	18.5265	-0.00164808	50.1231		0	117	96.5692	39.5307	-0.00237021	75.8369		0	83	79.3833	17.7143	-0.00237539	76.0212		0	148	70.5459	12.4474	-0.00311205	102.252
0	95	72.1858	38.5043	-0.00114801	32.3165		0	117	18.8223	44.9676	-0.00148188	44.2051		0	83	139.757	50.0113	-0.00166761	50.8183		0	149	74.9835	26.0615	-0.00151187	45.2728
0	97	10.4119	44.1614	-0.00166325	50.6634		0	122	140.752	50.6469	-0.00540276	183.82		0	83	140.354	34.7617	0.00144175	-42.7759		0	151	41.724	13.6928	-0.009825	341.288
0	99	16.6684	42.1729	-0.0030918	101.531		0	122	132.026	20.0498	-0.00326138	107.57		0	83	129.506	38.481	-0.00183232	56.6834		0	152	43.0048	40.8863	-0.00290162	94.7594
0	99	41.7651	20.7747	-0.00161214	48.8432		0	122	65.5217	39.9693	-0.00153504	46.098		0	83	5.62595	46.469	-0.00186999	58.0248		0	153	108.34	19.0914	-0.00260594	84.2306
0	99	63.6522	30.5208	-0.00182778	56.522		0	124	134.104	35.3472	-0.00323756	106.722		0	84	18.8409	47.6753	-0.00188794	58.6641		0	154	138.159	38.3943	-0.00170406	52.1164
0	100	130.767	6.58776	-0.00151349	45.3307		0	125	23.5072	13.1419	-0.0016581	50.4798		0	85	44.8731	14.1284	-0.00165788	50.4721		0	156	28.1499	46.1927	-0.00203617	63.9423
0	100	134.886	28.9745	-0.00150391	44.9896		0	128	27.6767	37.5096	-0.00257507	83.1314		0	85	108.875	37.0489	-0.00258422	83.4572		0	158	19.2891	27.5923	-0.00144738	42.9765
0	101	105.27	27.0575	-0.0416195	1473.43		0	130	85.2195	4.51099	-0.00509123	172.727		0	85	119.8	12.768	-0.00188944	58.7176		0	158	23.1061	36.341	-0.00146866	43.7343
0	103	10.6925	26.6804	-0.00158117	47.7404		0	131	32.1412	51.4634	-0.00149972	44.8403		0	86	96.7979	30.2752	-0.00195996	61.2285		0	158	52.25	52.9916	-0.0014788	44.0953
0	103	71.0708	38.1724	-0.00170882	52.2859		0	131	24.0434	38.1128	-0.00150656	45.0838		0	86	87.262	39.9266	-0.00178301	54.9276		0	161	73.7017	37.479	-0.00298942	97.8855
0	105	45.1069	9.15052	-0.00170287	52.0739		0	132	43.9748	18.2082	-0.00302719	99.2305		0	87	118.109	5.88016	-0.00180033	55.5443		0	163	87.1544	18.2242	0.00142067	-42.0255
0	105	41.8456	48.9343	-0.00137862	40.5279		0	133	119.374	46.9247	-0.00296444	96.9961		0	87	137.836	27.0981	-0.00152409	45.7079		0	164	50.0034	11.1085	0.00291523	-95.2438
0	106	132.592	38.0605	-0.00175759	54.0225		0	136	110.919	52.6539	-0.00173743	53.3046		0	87	77.7306	36.2512	-0.00187899	58.3452		0	166	67.8829	13.1015	0.00292931	-95.7454
0	106	107.833	42.1356	-0.00171108	52.3665		0	136	81.195	4.86561	-0.00239616	76.7609		0	88	69.1408	51.0124	-0.0017663	54.3326		0	166	58.5318	17.9403	-0.00308677	101.352
0	106	119.985	44.5805	-0.00159591	48.2656		0	136	94.8161	8.65846	-0.0012806	37.0376		0	89	55.3996	37.3188	-0.00195746	61.1394		0	169	43.797	18.0606	-0.00169306	51.7246
0	108	127.191	53.184	-0.00211205	66.6441		0	137	121.012	11.5545	-0.00499716	169.378		0	90	82.0576	17.1326	-0.00124792	35.8743		0	169	137.108	19.365	-0.0027405	89.0221
0	108	6.60861	6.21342	-0.00139966	41.2773		0	137	81.0651	20.1109	-0.00165801	50.4765		0	90	53.328	31.961	-0.00182934	56.5773		0	169	85.6227	25.0986	-0.00153454	46.0802
0	108	51.6798	48.969	-0.00162734	49.3846		0	139	140.823	19.6558	-0.00284598	92.7781		0	92	114.82	18.6417	-0.00201758	63.2802		0	170	75.1168	26.6444	0.00132811	-38.7296
0	109	101.216	27.53	-0.00250996	80.813		0	139	49.8672	16.7932	-0.00132353	38.5666		0	92	123.859	36.2321	-0.00302132	99.0215		0	171	25.6867	12.7473	-0.00168304	51.3679
0	109	128.824	12.4928	-0.00178381	54.9563		0	140	103.022	37.5432	-0.00219658	69.6542		0	93	7.70678	15.0957	-0.00208456	65.6654		0	172	55.6153	25.9163	-0.00304726	99.9454
0	109	77.8564	49.9762	-0.00158399	47.8409		0	140	130.994	42.7929	-0.00290382	94.8375		0	93	127.664	10.0951	-0.00160982	48.7607		0	172	143.218	18.5403	-0.00151375	45.3397
0	111	142.278	11.7422	-0.00254996	82.2374		0	141	122.699	41.0373	-0.00274032	89.0158		0	93	62.7678	10.8028	-0.00150499	45.0279		0	175	37.4103	38.2829	-0.00299539	98.0983
0	111	73.1962	9.56862	-0.00191197	59.5199		0	142	118.997	20.4444	-0.00343957	113.915		0	93	121.739	48.6816	-0.00154214	46.3506		0	176	73.5254	37.5859	0.00289414	-94.493
0	113	116.698	32.6373	-0.0161341	565.945		0	144	105.149	47.7381	-0.00217172	68.769		0	94	16.313	26.6749	-0.00174575	53.601		0	176	77.1198	50.3205	0.00116514	-32.9264
0	113	75.9921	40.0907	-0.00166556	50.7455		0	145	19.8576	27.3019	-0.00462009	155.951		0	94	100.895	28.0243	-0.00162087	49.1542		0	177	115.456	35.3637	-0.00352392	116.918
0	114	102.438	4.8977	-0.00158881	48.0127		0	145	135.763	32.1358	-0.00327772	108.152		0	96	101.514	6.92252	-0.00152489	45.7363		0	177	134.251	22.6908	0.00472791	-159.79
0	115	59.529	45.0763	-0.00256518	82.7792		0	149	107.696	13.3197	-0.00194073	60.5438		0	96	50.991	12.8909	-0.00172906	53.0068		0	177	31.5271	40.3252	-0.00189263	58.8311
0	116	60.5184	32.8393	-0.00137546	40.4156		0	150	88.0097	37.87	-0.00197313	61.6975		0	96	85.9216	15.0255	-0.00157251	47.4321		0	178	104.106	30.4468	-0.0018867	58.6198
0	118	88.2514	17.8618	-0.00141637	41.8723		0	150	50.7406	41.1981	-0.0015199	45.5589		0	98	69.3019	37.8953	-0.00163297	49.585		0	181	89.1681	41.6186	0.00146803	-43.7118
0	120	85.8289	9.42997	-0.00184198	57.0276		0	151	60.9901	8.8945	-0.00265022	85.8073		0	98	116.493	21.6369	-0.0014869	44.3836		0	186	75.8246	26.714	-0.00167506	51.0837
0	121	103.531	47.9863	-0.00174067	53.4199		0	153	29.1649	38.9785	-0.00266485	86.3283		0	98	4.83697	25.186	-0.00163968	49.824		0	188	86.9366	4.50446	-0.0029922	97.9845
0	122	115.956	33.3008	-0.00167754	51.1722		0	154	132.724	41.7263	-0.00198612	62.1602		0	99	78.6615	13.6249	-0.00161009	48.7704		0	188	82.2315	17.3343	-0.00178689	55.066
0	123	108.039	6.83001	-0.00145799	43.3544		0	154	12.8165	39.4277	-0.00189774	59.013		0	99	109.65	36.2225	-0.00172422	52.8341		0	188	127.633	41.5621	-0.00174074	53.4226
0	124	30.0959	30.7306	-0.0137584	481.348		0	155	84.7519	14.6964	-0.00236679	75.7151		0	99	127.033	41.7941	-0.00187516	58.209		0	189	102.968	18.6224	-0.00380563	126.949
0	124	80.4387	17.7019	-0.00194432	60.6718		0	156	53.4727	38.8642	-0.00432201	145.337		0	100	49.7287	36.7284	-0.00300689	98.5076		0	189	53.7472	32.2012	-0.00208957	65.8436
0	125	102.694	28.7881	0.0019659	-61.4401		0	157	22.4992	12.3964	-0.00346568	114.844		0	100	27.1677	10.1348	-0.00205031	64.4458		0	189	115.599	35.4914	0.00348704	-115.605
0	126	32.0077	5.55834	-0.00211149	66.6243		0	158	119.942	23.3351	-0.00207994	65.5008		0	100	104.779	50.5278	-0.00166674	50.7876		0	189	38.7955	37.8084	-0.00445111	149.934
0	126	75.0807	27.5987	-0.00211803	66.8571		0	159	132.912	14.8476	-0.00142132	42.0487		0	100	91.1625	48.3667	-0.00152026	45.5715		0	190	60.8032	20.6894	-0.00442882	149.14
0	127	124.758	30.3327	-0.0026446	85.6074		0	160	92.5647	42.6509	-0.0046484	156.959		0	101	45.018	14.42	-0.0054874	186.834		0	192	64.7194	9.70184	-0.00360602	119.842
0	128	59.514	7.07614	-0.0018685	57.9718		0	162	53.272	52.9305	-0.00292599	95.6269		0	101	100.529	22.7677	-0.00193304	60.2698		0	195	43.5555	9.66924	0.00146346	-43.5491
0	128	72.5996	15.8165	-0.00171415	52.4755		0	163	101.098	34.9593	-0.00159062	48.0771		0	102	85.8399	18.0671	-0.00170627	52.195		0	195	140.322	13.9322	-0.00166835	50.845
0	131	31.0536	47.3138	-0.00133503	38.9758		0	164	68.6151	21.824	-0.0107462	374.09		0	103	72.4023	37.5174	-0.00187595	58.2372		0	198	66.0447	15.4956	-0.00758133	261.395
0	131	9.69941	50.0842	-0.00158332	47.817		0	166	106.258	46.1381	-0.00154533	46.4644		0	104	91.0922	31.2238	-0.00162705	49.3742		0	198	73.3507	39.1303	-0.00166615	50.7664
0	132	94.2815	10.1428	-0.00167998	51.2588		0	168	28.5577	33.7995	-0.00344902	114.251		0	105	126.583	21.7572	-0.00190188	59.1603		0	199	7.05593	37.6509	-0.00159641	48.2833
0	132	9.76819	26.1921	-0.00155144	46.682		0	171	38.4623	6.45502	-0.00611364	209.133		0	105	78.6993	47.847	-0.00189122	58.7807		0	203	55.8749	7.24172	-0.00139927	41.2633
0	133	61.4727	12.2839	-0.0014962	44.715		0	176	121.732	16.8478	-0.00498336	168.886		0	106	37.128	23.1258	-0.0019992	62.626		0	204	6.32451	8.06944	-0.00143181	42.422
0	133	141.108	24.7539	-0.00159502	48.2336		0	176	18.2814	33.8873	-0.00255097	82.2733		0	106	105.069	5.92546	-0.00178218	54.8983		0	206	29.1494	18.7447	-0.00305963	100.386
0	133	29.9773	53.4942	-0.00229529	73.1689		0	177	77.279	26.1024	-0.00194305	60.6265		0	106	90.8115	22.1364	-0.00164322	49.9499		0	207	46.8316	21.7455	-0.001695	51.7937
0	133	101.998	26.5364	-0.00161982	49.1168		0	178	56.9513	17.6103	-0.0100579	349.58		0	106	32.2753	39.7152	-0.00159	48.055		0	209	59.3859	19.6751	0.00300029	-98.2727
0	134	96.0837	27.7438	-0.00188908	58.7047		0	178	104.189	17.8977	-0.00295964	96.8254		0	106	105.925	40.9818	-0.00174027	53.4057		0	210	76.4199	27.6079	-0.00250329	80.5755
0	134	81.9492	44.9058	-0.00198637	62.169		0	179	12.3635	29.174	-0.00480146	162.409		0	107	9.15219	37.9913	-0.00176683	54.3515		0	211	122.529	15.312	-0.0032023	105.466
[truncated: 9,832 more rows]

## Sheet: Fig.6g
Fig. 6g
Kinase	Technology	ATP(μM)	%Inhibition average	Dup Difference
ABL1	ZLYTE	Km app	3	1
[truncated: 90 more rows]

## Sheet: Fig.7a, 7c
Fig. 7a										Fig. 7c
[truncated: 11 more rows]

[truncated: 16 more sheets: Fig 7d, 7e, Supplementary Fig.1b, 1d, Supplementary Fig. 1c, Supplementary Fig. 2a, 2b, 2c, Supplementary Fig.3a, Supplementary Fig.3b, 3c, 3d,3e, Supplementary Fig.3f, 3g, 3h, Supplementary Fig.3i, 3j, 3k, Supplementary Fig.4a, 4b, 4c,4d, Extended Data Fig.5c, 5d, Supplementary Fig.7f,7g,7h, Supplementary Fig. 8a, Supplementary Fig.8b,8c,8d, Supplementary Fig.8e, 8f, 8g,8h, Supplementary Fig. 8i, Supplementary Fig.8j]
